# Supplementary material for: An invasive Haemophilus influenzae serotype b infection in an Anglo-Saxon plague victim
Source: Genome Biol. 2022 Feb 3;23:22. doi: 10.1186/s13059-021-02580-z (PMC8812261; doi:10.1186/s13059-021-02580-z)
Supplement: Supplementary file 2 — Additional file 2. Supplementary tables. [file 13059_2021_2580_MOESM2_ESM.xlsx]

## Sheet: Table S1
Table S1: List of all genomes used to generate the full phylogeny of phylogenetic division I & II. MLST (see Table S3) and serotype were determined using hicap and PubMLST (see methods).
GCF	Strain	Hicap	MLST	Biotype	Paper/Source	Origin	Date	Pathology	Isolated from	Patient Info	Note	System	BioSample	BioProject	Level
GCF_000210875	10810	type_b	6	N/A	The Wellcome Trust Sanger Institute	Undetermined	N/A	N/A	N/A	meningitis		N/A	SAMEA3138383	PRJNA50409	Complete
GCF_001457655	NCTC8143	NTHi	3	N/A	Welcom Trust Sanger	United Kingdom	1950	N/A	N/A	N/A		PacBio RS	SAMEA2498480	PRJEB6403	Complete
GCF_002989475	126P11H1	type_e	66	N/A	Institute for Genome Sciences, University of Maryland, Baltimore	Buffalo, NY, USA	2005	chronic obstructive pulmonary disease (COPD)	sputum	N/A		PacBio RSII/Illumina HiSeq2000	SAMN06203497	PRJNA358390	Contig
GCF_001908955	R535	NTHi	frdB(~7)	N/A	Kappler et al. 2017	Belgium	1970	lower respratory tract infection	sputum	N/A		Illumina NextSeq500	SAMN05938535	PRJNA350597	Scaffold
GCF_001909015	C188	NTHi	369	N/A	Kappler et al. 2017	Massachusetts, USA	1974	bacteremia	blood	N/A		Illumina NextSeq500	SAMN05942198	PRJNA350597	Scaffold
GCF_002984105	126P26H1	type_e	66	N/A	Institute for Genome Sciences, University of Maryland, Baltimore	Buffalo, NY, USA	2006	chronic obstructive pulmonary disease (COPD)	sputum	N/A		PacBio RSII/Illumina HiSeq2000	SAMN06203501	PRJNA358390	Contig
GCF_900478325	NCTC12194	NTHi	142	N/A	Welcom Trust Sanger	Denmark	1988	N/A	nasopharynx	N/A		PacBio RS	SAMEA3207620	PRJEB6403	Complete
GCF_002917845	146	type_b	6	N/A	CDC, Topaz et al. 2018	N/A	N/A	N/A	N/A	N/A		Pac Bio	SAMN08443963	PRJNA432334	Contig
GCF_002915495	163	type_a	23	N/A	CDC, Topaz et al. 2018	N/A	N/A	N/A	N/A	N/A		Pac Bio	SAMN08438839	PRJNA432232	Contig
GCF_002991295	1P16H5	type_e	1336	N/A	Institute for Genome Sciences, University of Maryland, Baltimore	Buffalo, NY, USA	1995	chronic obstructive pulmonary disease (COPD)	sputum	N/A		PacBio RSII/Illumina HiSeq2000	SAMN06203543	PRJNA358390	Contig
GCF_002984355	1P18H1	type_e	1336	N/A	Institute for Genome Sciences, University of Maryland, Baltimore	Buffalo, NY, USA	1995	chronic obstructive pulmonary disease (COPD)	sputum	N/A		PacBio RSII/Illumina HiSeq2000	SAMN06203544	PRJNA358390	Contig
GCF_900034905	2842STDY5882018	type_e	18	N/A	Welcom Trust Sanger	Netherlands	2006/2012	N/A	cerebrospinal fluid	N/A		Illumina HiSeq2000	SAMEA2674677	PRJEB4909	Scaffold
GCF_900022505	2842STDY5882019	type_e	18	N/A	Welcom Trust Sanger	Netherlands	2006/2012	N/A	blood	N/A		Illumina HiSeq2000	SAMEA2674679	PRJEB4909	Scaffold
GCF_900020195	2842STDY5882032	type_b	190	N/A	Welcom Trust Sanger	Netherlands	2006/2012	N/A	cerebrospinal fluid	N/A		Illumina HiSeq2000	SAMEA2674705	PRJEB4909	Scaffold
GCF_001909005	1200	NTHi	36	N/A	Kappler et al. 2017	Finnland	1994	otitis media	N/A	N/A		Illumina NextSeq500	SAMN05942090	PRJNA350597	Scaffold
GCF_900044695	2842STDY5882033	type_b	190	N/A	Welcom Trust Sanger	Netherlands	2006/2012	N/A	blood	N/A		Illumina HiSeq2000	SAMEA2674707	PRJEB4909	Scaffold
GCF_900022485	2842STDY5882040	type_e	18	N/A	Welcom Trust Sanger	Netherlands	2006/2012	N/A	cerebrospinal fluid	N/A		Illumina HiSeq2000	SAMEA2674722	PRJEB4909	Scaffold
GCF_002966695	6P24H2	NTHi	155	N/A	Institute for Genome Sciences, University of Maryland, Baltimore	Buffalo, NY, USA	1996	chronic obstructive pulmonary disease (COPD)	sputum	N/A		PacBio RSII/Illumina HiSeq2000	SAMN06203655	PRJNA358390	Complete
GCF_000165525	R2866	NTHi	99	N/A	Info on ENA	USA	1996	meningitis, invasive disease	blood	child	no immunologic deficit or other predisposing medical problems	Illumina MiSeq	SAMN02604259	PRJNA9621	Complete
GCF_900035255	2842STDY5882041	type_e	18	N/A	Welcom Trust Sanger	Netherlands	2006/2012	N/A	blood	N/A		Illumina HiSeq2000	SAMEA2674724	PRJEB4909	Scaffold
GCF_900041425	2842STDY5882047	type_b	6	N/A	Welcom Trust Sanger	Netherlands	2006/2012	N/A	cerebrospinal fluid	N/A		Illumina HiSeq2000	SAMEA2674736	PRJEB4909	Scaffold
GCF_002966715	6P32H1	NTHi	155	N/A	Institute for Genome Sciences, University of Maryland, Baltimore	Buffalo, NY, USA	1997	chronic obstructive pulmonary disease (COPD)	sputum	N/A		PacBio RSII/Illumina HiSeq2000	SAMN06203656	PRJNA358390	Complete
GCF_002966615	5P28H1	NTHi	103	N/A	Institute for Genome Sciences, University of Maryland, Baltimore	Buffalo, NY, USA	1997	chronic obstructive pulmonary disease (COPD)	sputum	N/A		PacBio RSII/Illumina HiSeq2000	SAMN06203638	PRJNA358390	Complete
GCF_900035265	2842STDY5882048	type_b	6	N/A	Welcom Trust Sanger	Netherlands	2006/2012	N/A	blood	N/A		Illumina HiSeq2000	SAMEA2674737	PRJEB4909	Scaffold
GCF_900026985	2842STDY5882049	type_b	6	N/A	Welcom Trust Sanger	Netherlands	2006/2012	N/A	cerebrospinal fluid	N/A		Illumina HiSeq2000	SAMEA2674738	PRJEB4909	Scaffold
GCF_900029875	2842STDY5882050	type_b	6	N/A	Welcom Trust Sanger	Netherlands	2006/2012	N/A	blood	N/A		Illumina HiSeq2000	SAMEA2674739	PRJEB4909	Scaffold
GCF_002966735	11P6H	NTHi	159	N/A	Institute for Genome Sciences, University of Maryland, Baltimore	Buffalo, NY, USA	1998	chronic obstructive pulmonary disease (COPD)	sputum	N/A		PacBio RSII/Illumina HiSeq2000	SAMN06203483	PRJNA358390	Complete
GCF_900026995	2842STDY5882055	type_b	6	N/A	Welcom Trust Sanger	Netherlands	2006/2012	N/A	cerebrospinal fluid	N/A		Illumina HiSeq2000	SAMEA2674744	PRJEB4909	Scaffold
GCF_900022515	2842STDY5882056	type_b	6	N/A	Welcom Trust Sanger	Netherlands	2006/2012	N/A	blood	N/A		Illumina HiSeq2000	SAMEA2674745	PRJEB4909	Scaffold
GCF_000767075	Hi375	NTHi	3	N/A	N/A	Finnland	1999	otitis media	middle ear	child		PacBio	SAMN03093440	PRJNA263041	Complete
GCF_002966635	5P54H1	NTHi	103	N/A	Institute for Genome Sciences, University of Maryland, Baltimore	Buffalo, NY, USA	1999	chronic obstructive pulmonary disease (COPD)	sputum	N/A		PacBio RSII/Illumina HiSeq2000	SAMN06203639	PRJNA358390	Complete
GCF_900036645	2842STDY5882057	type_b	6	N/A	Welcom Trust Sanger	Netherlands	2006/2012	N/A	cerebrospinal fluid	N/A		Illumina HiSeq2000	SAMEA2674746	PRJEB4909	Scaffold
GCF_002966655	67P38H1	NTHi	156	N/A	Institute for Genome Sciences, University of Maryland, Baltimore	Buffalo, NY, USA	2000	chronic obstructive pulmonary disease (COPD)	sputum	N/A		PacBio RSII/Illumina HiSeq2000	SAMN06203648	PRJNA358390	Complete
GCF_900022525	2842STDY5882058	type_b	6	N/A	Welcom Trust Sanger	Netherlands	2006/2012	N/A	blood	N/A		Illumina HiSeq2000	SAMEA2674747	PRJEB4909	Scaffold
GCF_003184405	84P36H1	NTHi	263	N/A	Griffith University	Buffalo, NY, USA	2000	chronic obstructive pulmonary disease (COPD)	sputum	N/A		Pac Bio	SAMN09258517	PRJNA473038	Complete
GCF_008831525	PittGG	NTHi	43	N/A	Hoggs et al 2007	Pittsburgh, USA	2000	otitis media	middle ear fluid	child		PacBio RSII	SAMN12877006	PRJNA575052	Complete
GCF_900044685	2842STDY5882075	type_f	124	N/A	Welcom Trust Sanger	Netherlands	2006/2012	N/A	cerebrospinal fluid	N/A		Illumina HiSeq2000	SAMEA2674764	PRJEB4909	Scaffold
GCF_002966675	67P56H1	NTHi	156	N/A	Institute for Genome Sciences, University of Maryland, Baltimore	Buffalo, NY, USA	2001	chronic obstructive pulmonary disease (COPD)	sputum	N/A		PacBio RSII/Illumina HiSeq2000	SAMN06203650	PRJNA358390	Complete
GCF_900035535	2842STDY5882076	type_f	124	N/A	Welcom Trust Sanger	Netherlands	2006/2012	N/A	blood	N/A		Illumina HiSeq2000	SAMEA2674765	PRJEB4909	Scaffold
GCF_900022495	2842STDY5882085	type_b	6	N/A	Welcom Trust Sanger	Netherlands	2006/2012	N/A	cerebrospinal fluid	N/A		Illumina HiSeq2000	SAMEA2674782	PRJEB4909	Scaffold
GCF_900034945	2842STDY5882086	type_b	6	N/A	Welcom Trust Sanger	Netherlands	2006/2012	N/A	blood	N/A		Illumina HiSeq2000	SAMEA2674784	PRJEB4909	Scaffold
GCF_002966575	48P106H1	NTHi	155	N/A	Institute for Genome Sciences, University of Maryland, Baltimore	Buffalo, NY, USA	2004	chronic obstructive pulmonary disease (COPD)	sputum	N/A		PacBio RSII/Illumina HiSeq2000	SAMN06203601	PRJNA358390	Complete
GCF_002987275	84P18H1	type_e	66	N/A	Institute for Genome Sciences, University of Maryland, Baltimore	Buffalo, NY, USA	2000	chronic obstructive pulmonary disease (COPD)	sputum	N/A		PacBio RSII/Illumina HiSeq2000	SAMN06203680	PRJNA358390	Contig
GCF_002966595	48P153H1	NTHi	155	N/A	Institute for Genome Sciences, University of Maryland, Baltimore	Buffalo, NY, USA	2006	chronic obstructive pulmonary disease (COPD)	sputum	N/A		PacBio RSII/Illumina HiSeq2000	SAMN06203603	PRJNA358390	Complete
GCF_002987225	84P20H1	type_e	66	N/A	Institute for Genome Sciences, University of Maryland, Baltimore	Buffalo, NY, USA	2001	chronic obstructive pulmonary disease (COPD)	sputum	N/A		PacBio RSII/Illumina HiSeq2000	SAMN06203681	PRJNA358390	Contig
GCF_001997355	ATCC10211	type_b	44	N/A	California Department of Public Health	California, USA	N/A	N/A	N/A	N/A		Illumina MiSeq	SAMN05721784	PRJNA341407	Scaffold
GCF_004802205	60051NPHi1	NTHi	200	N/A	Menzies School of Health Research	Northern Territory, Australia	2007	Bronchiectasis	nasopharynx	N/A		Illumina HiSeq	SAMN09845260	PRJNA484075	Scaffold
GCF_004802065	60294BALHi1	NTHi	1907	N/A	Menzies School of Health Research	Northern Territory, Australia	2008	Bronchiectasis	bronchoalveolar lavage	N/A		Illumina HiSeq	SAMN09845267	PRJNA484075	Scaffold
GCF_004802445	60069BALHi1	NTHi	156	N/A	Menzies School of Health Research	Northern Territory, Australia	2008	Bronchiectasis	bronchoalveolar lavage	N/A		Illumina HiSeq	SAMN09845265	PRJNA484075	Scaffold
GCF_004802145	60068NPHi3	NTHi	3	N/A	Menzies School of Health Research	Northern Territory, Australia	2008	Bronchiectasis	nasopharynx	N/A		Illumina HiSeq	SAMN09845262	PRJNA484075	Scaffold
GCF_004802165	60068BALHi1	NTHi	3	N/A	Menzies School of Health Research	Northern Territory, Australia	2008	Bronchiectasis	bronchoalveolar lavage	N/A		Illumina HiSeq	SAMN09845263	PRJNA484075	Scaffold
GCF_001184615	HI1417	type_e	66	IV	Musser et al. 1986	Texas, USA	1937-1985	Otitis media	ear	N/A	Original strain name 3221A	Illumina MiSeq	SAMN03702703	PRJNA285216	Contig
GCF_004802265	65001_BAL_Hi1	NTHi	776	N/A	Menzies School of Health Research	Queensland, Australia	2009	Chronic Suppurative Lung Disease	bronchoalveolar lavage	N/A		Illumina HiSeq	SAMN09845281	PRJNA484075	Scaffold
GCF_004802395	60362_NP_Hi1	NTHi	1906	N/A	Menzies School of Health Research	Northern Territory, Australia	2009	Bronchiectasis	nasopharynx	N/A		Illumina HiSeq	SAMN09845272	PRJNA484075	Scaffold
GCF_004802015	60362_BAL_Hi2	NTHi	1906	N/A	Menzies School of Health Research	Northern Territory, Australia	2009	Bronchiectasis	bronchoalveolar lavage	N/A		Illumina HiSeq	SAMN09845273	PRJNA484075	Scaffold
GCF_004802295	60373BALHi1	NTHi	1910	N/A	Menzies School of Health Research	Northern Territory, Australia	2009	Bronchiectasis	bronchoalveolar lavage	N/A		Illumina HiSeq	SAMN09845277	PRJNA484075	Scaffold
GCF_004802305	60373NPHi1	NTHi	1910	N/A	Menzies School of Health Research	Northern Territory, Australia	2009	Bronchiectasis	nasopharynx	N/A		Illumina HiSeq	SAMN09845276	PRJNA484075	Scaffold
GCF_004802355	60370BALHi2	NTHi	1479	N/A	Menzies School of Health Research	Northern Territory, Australia	2009	Bronchiectasis	bronchoalveolar lavage	N/A		Illumina HiSeq	SAMN09845275	PRJNA484075	Scaffold
GCF_004802235	60373BALHi4	NTHi	139	N/A	Menzies School of Health Research	Northern Territory, Australia	2009	Bronchiectasis	bronchoalveolar lavage	N/A		Illumina HiSeq	SAMN09845279	PRJNA484075	Scaffold
GCF_004802285	60373NPHi3	NTHi	139	N/A	Menzies School of Health Research	Northern Territory, Australia	2009	Bronchiectasis	nasopharynx	N/A		Illumina HiSeq	SAMN09845278	PRJNA484075	Scaffold
GCF_004802365	60370NPHi2	NTHi	1479	N/A	Menzies School of Health Research	Northern Territory, Australia	2009	Bronchiectasis	nasopharynx	N/A		Illumina HiSeq	SAMN09845274	PRJNA484075	Scaffold
GCF_003203055	7	NTHi	1683	II	Naito et al. 2018	Japan, Chiba	2010	CPAOA	N/A	1 yr		Illumina MiSeq	SAMD00118473	PRJDB7020	Scaffold
GCF_003203075	8	NTHi	3	II	Naito et al. 2018	Japan, Fukuoka	2010	Bacteremia	N/A	4 yr		Illumina MiSeq	SAMD00118474	PRJDB7020	Scaffold
GCF_001298195	HI2428	type_f	124	N/A	University of Oklahoma Health Sciences Center	OK, USA	2012	Septic arthritis	Synovial fluid	N/A		Illumina MiSeq	SAMN03840618	PRJNA288993	Contig
GCF_003203095	11	NTHi	160	II	Naito et al. 2018	Japan, Chiba	2011	Pneumonia	N/A	1 yr		Illumina MiSeq	SAMD00118475	PRJDB7020	Scaffold
GCF_001975845	hi467	type_e	fucK(161?)	N/A	Istituto Superiore di Sanita	Campania, Italy	2013	meningitis	cerebrospinal fluid	66y, female		Illumina MiSeq	SAMN06214496	PRJNA360670	Contig
GCF_003363355	Hi642	type_a	2053	N/A	Istituto superiore di sanita	Marche, Italy	2016	bacteremic pneumoniae	blood			Illumina HiSeq	SAMN09738223	PRJNA483438	Contig
GCF_003203115	12	NTHi	156	III	Naito et al. 2018	Japan, Nagasaki	2012	Bacteremia (Died, underlying disease: Long QT syndrome)	N/A	1 yr		Illumina MiSeq	SAMD00118476	PRJDB7020	Scaffold
GCF_003203155	16	NTHi	145	II	Naito et al. 2018	Japan, Fukuoka	2012	Pneumonia	N/A	7 mo		Illumina MiSeq	SAMD00118478	PRJDB7020	Scaffold
GCF_003203175	17	NTHi	396	III	Naito et al. 2018	Japan, Chiba	2012	Sinusitis	N/A	2 yr		Illumina MiSeq	SAMD00118479	PRJDB7020	Scaffold
GCF_003203255	21	NTHi	107	III	Naito et al. 2018	Japan, Okinawa	2012	Bacteremia	N/A	1 yr		Illumina MiSeq	SAMD00118483	PRJDB7020	Scaffold
GCF_003203195	18	NTHi	159	III	Naito et al. 2018	Japan, Fukuoka	2012	Bacteremia	N/A	8 mo		Illumina MiSeq	SAMD00118480	PRJDB7020	Scaffold
GCF_002835625	Hib66	type_b	53	N/A	Christian Medical College, Vellore	India	2017	N/A	N/A	N/A		Illumina MiSeq	SAMN08131152	PRJNA421050	Contig
GCF_000465255	KR494	type_f	124	N/A	Resman et al 2011/Su et al 2013		~2008	sepsis, necrotizing myositis	N/A	70-year-old male	no prior medical conditions, apart from a left-side coxarthrosis	Illumina	SAMN02603575	PRJNA203127	Complete
SRR9847176	M04737	type_f	124	N/A	Potts et al 2019; CDC	USA	1998	N/A	blood	N/A		Illumina HiSeq 2500	SAMN12375392	PRJNA512636	SRA
SRR9847177	M04744	type_e	18	N/A	Potts et al 2019; CDC	USA	1998	N/A	CSF	N/A		Illumina HiSeq 2500	SAMN12375391	PRJNA512636	SRA
SRR9847172	M04817	type_f	124	N/A	Potts et al 2019; CDC	USA	1997	N/A	blood	N/A		Illumina HiSeq 2500	SAMN12375388	PRJNA512636	SRA
SRR9847521	M04824	type_f	124	N/A	Potts et al 2019; CDC	USA	1998	N/A	blood	N/A		Illumina HiSeq 2500	SAMN12375386	PRJNA512636	SRA
SRR9847112	M04827	type_e	-	N/A	Potts et al 2019; CDC	USA	1998	N/A	blood	N/A		Illumina HiSeq 2500	SAMN12375385	PRJNA512636	SRA
SRR9847110	M05580	type_e	-	N/A	Potts et al 2019; CDC	USA	1990	N/A	blood	N/A		Illumina HiSeq 2500	SAMN12375379	PRJNA512636	SRA
SRR9847304	M06023	type_f	124	N/A	Potts et al 2019; CDC	USA	1999	N/A	blood	N/A		Illumina HiSeq 2500	SAMN12375375	PRJNA512636	SRA
SRR9847624	M06042	type_f	126	N/A	Potts et al 2019; CDC	USA	1999	N/A	blood	N/A		Illumina HiSeq 2500	SAMN12375374	PRJNA512636	SRA
SRR9847297	M06067	type_f	124	N/A	Potts et al 2019; CDC	USA	1999	N/A	blood	N/A		Illumina HiSeq 2500	SAMN12375370	PRJNA512636	SRA
GCF_010604045	AS012767	NTHi	-?	N/A	Ares Genetics	USA	2015	Pneumonia	lung	N/A		Illumina NextSeq	SAMN12251086	PRJNA553678	Scaffold
GCF_010603885	AS012773	NTHi	146	N/A	Ares Genetics	USA	2015	Pneumonia	lung	N/A		Illumina NextSeq	SAMN12251092	PRJNA553678	Scaffold
SRR9847298	M06075	type_e	66	N/A	Potts et al 2019; CDC	USA	1999	N/A	blood	N/A		Illumina HiSeq 2500	SAMN12375369	PRJNA512636	SRA
SRR9847296	M06155	type_e	66	N/A	Potts et al 2019; CDC	USA	1999	N/A	blood	N/A		Illumina HiSeq 2500	SAMN12375367	PRJNA512636	SRA
SRR9847019	M06212	type_f	124	N/A	Potts et al 2019; CDC	USA	1998	N/A	blood	N/A		Illumina HiSeq 2500	SAMN12375364	PRJNA512636	SRA
GCF_010604085	AS012764	NTHi	176	N/A	Ares Genetics	USA	2016	Pneumonia	lung	N/A		Illumina NextSeq	SAMN12251083	PRJNA553678	Scaffold
GCF_010603795	AS012779	NTHi	1892	N/A	Ares Genetics	USA	2016	Pneumonia	lung	N/A		Illumina NextSeq	SAMN12251098	PRJNA553678	Scaffold
GCF_010603905	AS012775	NTHi	836	N/A	Ares Genetics	USA	2016	Pneumonia	lung	N/A		Illumina NextSeq	SAMN12251094	PRJNA553678	Scaffold
GCF_010603865	AS012777	NTHi	145	N/A	Ares Genetics	USA	2016	Pneumonia	lung	N/A		Illumina NextSeq	SAMN12251096	PRJNA553678	Scaffold
GCF_010603975	AS012770	NTHi	57	N/A	Ares Genetics	USA	2016	Pneumonia	lung	N/A		Illumina NextSeq	SAMN12251089	PRJNA553678	Scaffold
SRR9847628	M06216	type_e	66	N/A	Potts et al 2019; CDC	USA	1999	N/A	blood	N/A		Illumina HiSeq 2500	SAMN12375363	PRJNA512636	SRA
GCF_001679365	CCUG54503	NTHi	155	N/A	University of Gothenburg - CCUG, TAILORED-Treatment project	Linkoping, Sweden	2007-03-15	N/A	sputum	68y, female		Illumina MiSeq	SAMN05219228	PRJNA302716	Scaffold
GCF_001679235	CCUG26214	NTHi	368	N/A	University of Gothenburg - CCUG, TAILORED-Treatment project	Massachusetts, USA	2010-11-04	Pneumoniae	sputum	N/A		Illumina MiSeq	SAMN05214360	PRJNA302716	Scaffold
GCF_001679415	CCUG60490	NTHi	36	N/A	University of Gothenburg - CCUG, TAILORED-Treatment project	Sundsvall, Sweden	2010-11-04	N/A	cerebrospinal fluid	N/A		Illumina MiSeq	SAMN05219232	PRJNA302716	Scaffold
SRR9847021	M06217	type_f	124	N/A	Potts et al 2019; CDC	USA	1999	N/A	blood	N/A		Illumina HiSeq 2500	SAMN12375362	PRJNA512636	SRA
GCF_000012185	86-028NP	NTHi	33	N/A	Harrison et al. 2005/Munson et al. 2004	Columbus, Ohio, USA	~1988?	chronic otitis media	nasopharynx	Child		ABI 3100/3700?	SAMN02603157	PRJNA11752	Complete
GCF_000016465	PittEE	NTHi	107	N/A	Hoggs et al 2007	Pittsburgh, USA	~2005?	chronic otitis media with effusion	middle-ear effusion	Child		454	SAMN02603084	PRJNA16400	Complete
GCF_000016485	PittGG	NTHi	frdB(19?)	N/A	Hoggs et al 2007	Pittsburgh, USA	~2005?	chronic otitis media	Otorrhea (external ear discharge of a spontaneously perforated tympanic membrane)	Child		454	SAMN02603085	PRJNA16401	Complete
GCF_000169815	PittHH	NTHi	112	N/A	Hoggs et al 2007	Pittsburgh, USA	~2005?	chronic otitis media with effusion	middle-ear effusion	Child		454	SAMN02393740	PRJNA16403	Scaffold
SRR9847015	M06306	type_e	850	N/A	Potts et al 2019; CDC	USA	1999	N/A	blood	N/A		Illumina HiSeq 2500	SAMN12375360	PRJNA512636	SRA
GCF_003425585	P636-8296	NTHi	12	N/A	Institute of Agrobiotechnology	Spain,Catalunya	05/06/2012	Chronic obstructive pulmonary disease (COPD)	sputum	91y,male,9 patient ID		PacBio RS II	SAMN07421913	PRJNA282520	Complete
GCF_003425625	P672-7661	NTHi	1789	N/A	Institute of Agrobiotechnology	Spain,Catalunya	07/05/2011	Chronic obstructive pulmonary disease (COPD)	sputum	85y,male,13 patient ID		Illumina NextSeq500	SAMN07421947	PRJNA282520	Complete
GCF_003425565	P679-2791	NTHi	1069	N/A	Institute of Agrobiotechnology	Spain,Catalunya	09/05/2003	Chronic obstructive pulmonary disease (COPD)	sputum	91y,male,3 patient ID		Illumina NextSeq500	SAMN07421955	PRJNA282520	Complete
GCF_003425715	P617-9224	NTHi	12	N/A	Institute of Agrobiotechnology	Spain,Catalunya	13/11/2013	Chronic obstructive pulmonary disease (COPD)	sputum	66y,male,6 patient ID		PacBio RS II	SAMN07421894	PRJNA282520	Complete
GCF_003425645	P665-7858	NTHi	474	N/A	Institute of Agrobiotechnology	Spain,Catalunya	15/10/2011	Chronic obstructive pulmonary disease (COPD)	sputum	85y,male,12 patient ID		Illumina NextSeq500	SAMN07421940	PRJNA282520	Complete
GCF_003691635	P602-8883	NTHi	1025	N/A	Institute of Agrobiotechnology	Spain,Catalunya	16/05/2013	Chronic obstructive pulmonary disease (COPD)	sputum	68y,male,4 patient ID		Illumina NextSeq500	SAMN07421879	PRJNA282520	Chromosome
GCF_003425505	P669-6977	NTHi	3	N/A	Institute of Agrobiotechnology	Spain,Catalunya	16/08/2010	Chronic obstructive pulmonary disease (COPD)	sputum	84y,male,13 patient ID		Illumina NextSeq500	SAMN07421944	PRJNA282520	Complete
GCF_003425605	P676-2514	NTHi	1069	N/A	Institute of Agrobiotechnology	Spain,Catalunya	16/10/2002	Chronic obstructive pulmonary disease (COPD)	sputum	90y,male,3 patient ID		Illumina NextSeq500	SAMN07421951	PRJNA282520	Complete
GCF_003425465	P650-8603	NTHi	2022	N/A	Institute of Agrobiotechnology	Spain,Catalunya	18/01/2013	Chronic obstructive pulmonary disease (COPD)	sputum	67y,male,10 patient ID		PacBio RS II	SAMN07421927	PRJNA282520	Complete
GCF_003425485	P652-8881	NTHi	485	N/A	Institute of Agrobiotechnology	Spain,Catalunya	18/05/2013	Chronic obstructive pulmonary disease (COPD)	sputum	67y,male,10 patient ID		PacBio RS II	SAMN07421929	PRJNA282520	Complete
GCF_003490645	M06436	type_b	724	N/A	CDC, Topaz et al. 2018	USA	1999	N/A	blood	N/A	SAMN12375358	Pac Bio	SAMN09704868	PRJNA428178	Contig
GCF_900475995	NCTC12975	NTHi	145	N/A	Welcom Trust Sanger	N/A	1800/2016	N/A	N/A	N/A		PacBio RS	SAMEA4030739	PRJEB6403	Complete
GCF_900635805	NCTC12699	NTHi	368	N/A	Welcom Trust Sanger	N/A	1800/2017	N/A	N/A	N/A		PacBio RS	SAMEA3221100	PRJEB6403	Complete
SRR9847016	M06490	type_e	-	N/A	Potts et al 2019; CDC	USA	1999	N/A	blood	N/A		Illumina HiSeq 2500	SAMN12375357	PRJNA512636	SRA
GCF_003425525	P642-4396	NTHi	145	N/A	Institute of Agrobiotechnology	Spain,Catalunya	19/01/2010	Chronic obstructive pulmonary disease (COPD)	sputum	64y,male,10 patient ID		PacBio RS II	SAMN07421919	PRJNA282520	Complete
GCF_003425765	P595-8370	NTHi	2022	N/A	Institute of Agrobiotechnology	Spain,Catalunya	19/07/2012	Chronic obstructive pulmonary disease (COPD)	sputum	77y,male,2 patient ID		PacBio RS II	SAMN07421872	PRJNA282520	Complete
SRR9847641	M06542	type_c	9	N/A	Potts et al 2019; CDC	USA	missing	N/A	missing	N/A		Illumina MiSeq	SAMN12375355	PRJNA512636	SRA
GCF_900638105	NCTC11873	NTHi	478	N/A	Welcom Trust Sanger	N/A	1900/1985	N/A	N/A	N/A		PacBio RS	SAMEA104200675	PRJEB6403	Complete
SRR9847139	M06548	type_d	47	N/A	Potts et al 2019; CDC	USA	missing	N/A	missing	N/A		Illumina MiSeq	SAMN12375354	PRJNA512636	SRA
GCF_000931625	723	NTHi	14	N/A	Atack et al. 2015/Cody et al 2003	Finnland	1994–1995	otitis media	middle ear	child		PacBio	SAMN02595605	PRJNA235929	Complete
GCF_000931605	C486	NTHi	244	N/A	Atack et al. 2015/Cody et al 2003	Finnland	1994–1995	otitis media	middle ear	child		PacBio	SAMN02595604	PRJNA235929	Complete
GCF_000931575	477	NTHi	1	N/A	Atack et al. 2015/Cody et al 2003	Finnland	1994–1995	otitis media	middle ear	child		PacBio	SAMN02595602	PRJNA235929	Complete
SRR9847142	M06610	type_f	124	N/A	Potts et al 2019; CDC	USA	2000	N/A	blood	N/A		Illumina HiSeq 2500	SAMN12375352	PRJNA512636	SRA
SRR9847553	M07026	type_e	66	N/A	Potts et al 2019; CDC	USA	2000	N/A	blood	N/A		Illumina HiSeq 2500	SAMN12375350	PRJNA512636	SRA
GCF_900026975	2842STDY5882036	NTHi	147	N/A	Welcom Trust Sanger	Netherlands	2006/2012	N/A	cerebrospinal fluid	N/A		Illumina HiSeq2000	SAMEA2674714	PRJEB4909	Scaffold
GCF_900035525	2842STDY5882059	NTHi	914	N/A	Welcom Trust Sanger	Netherlands	2006/2012	N/A	cerebrospinal fluid	N/A		Illumina HiSeq2000	SAMEA2674748	PRJEB4909	Scaffold
GCF_900035295	2842STDY5882081	NTHi	266	N/A	Welcom Trust Sanger	Netherlands	2006/2012	N/A	blood	N/A		Illumina HiSeq2000	SAMEA2674773	PRJEB4909	Scaffold
SRR9847315	M07066	type_f	124	N/A	Potts et al 2019; CDC	USA	2000	N/A	blood	N/A		Illumina HiSeq 2500	SAMN12375347	PRJNA512636	SRA
SRR9847018	M07249	type_e	18	N/A	Potts et al 2019; CDC	USA	2000	N/A	blood	N/A		Illumina HiSeq 2500	SAMN12375345	PRJNA512636	SRA
SRR9847314	M07278	type_e	66	N/A	Potts et al 2019; CDC	USA	2000	N/A	blood	N/A		Illumina HiSeq 2500	SAMN12375344	PRJNA512636	SRA
SRR9847311	M07371	type_f	124	N/A	Potts et al 2019; CDC	USA	2000	N/A	CSF	N/A		Illumina HiSeq 2500	SAMN12375341	PRJNA512636	SRA
SRR9847310	M07470	type_e	66	N/A	Potts et al 2019; CDC	USA	2000	N/A	blood	N/A		Illumina HiSeq 2500	SAMN12375340	PRJNA512636	SRA
GCF_900029195	2842STDY5882034	NTHi	139	N/A	Welcom Trust Sanger	Netherlands	2006/2012	N/A	cerebrospinal fluid	N/A		Illumina HiSeq2000	SAMEA2674709	PRJEB4909	Scaffold
GCF_900035285	2842STDY5882062	NTHi	143	N/A	Welcom Trust Sanger	Netherlands	2006/2012	N/A	blood	N/A		Illumina HiSeq2000	SAMEA2674751	PRJEB4909	Scaffold
GCF_900027015	2842STDY5882079	NTHi	139	N/A	Welcom Trust Sanger	Netherlands	2006/2012	N/A	blood	N/A		Illumina HiSeq2000	SAMEA2674769	PRJEB4909	Scaffold
GCF_900029335	2842STDY5882080	NTHi	266	N/A	Welcom Trust Sanger	Netherlands	2006/2012	N/A	cerebrospinal fluid	N/A		Illumina HiSeq2000	SAMEA2674771	PRJEB4909	Scaffold
GCF_900039575	2842STDY5882064	NTHi	14	N/A	Welcom Trust Sanger	Netherlands	2006/2012	N/A	cerebrospinal fluid	N/A		Illumina HiSeq2000	SAMEA2674753	PRJEB4909	Scaffold
GCF_900037345	2842STDY5882065	NTHi	14	N/A	Welcom Trust Sanger	Netherlands	2006/2012	N/A	blood	N/A		Illumina HiSeq2000	SAMEA2674754	PRJEB4909	Scaffold
GCF_900034935	2842STDY5882060	NTHi	914	N/A	Welcom Trust Sanger	Netherlands	2006/2012	N/A	blood	N/A		Illumina HiSeq2000	SAMEA2674749	PRJEB4909	Scaffold
GCF_900031505	2842STDY5882035	NTHi	139	N/A	Welcom Trust Sanger	Netherlands	2006/2012	N/A	blood	N/A		Illumina HiSeq2000	SAMEA2674712	PRJEB4909	Scaffold
GCF_900034915	2842STDY5882045	NTHi	389	N/A	Welcom Trust Sanger	Netherlands	2006/2012	N/A	cerebrospinal fluid	N/A		Illumina HiSeq2000	SAMEA2674731	PRJEB4909	Scaffold
GCF_900022475	2842STDY5882021	NTHi	1	N/A	Welcom Trust Sanger	Netherlands	2006/2012	N/A	cerebrospinal fluid	N/A		Illumina HiSeq2000	SAMEA2674683	PRJEB4909	Scaffold
SRR9847083	M07559	type_e	18	N/A	Potts et al 2019; CDC	USA	2000	N/A	CSF	N/A		Illumina HiSeq 2500	SAMN12375338	PRJNA512636	SRA
SRR9847212	M07613	type_f	124	N/A	Potts et al 2019; CDC	USA	2001	N/A	blood	N/A		Illumina HiSeq 2500	SAMN12375334	PRJNA512636	SRA
SRR9847489	M07633	type_f	124	N/A	Potts et al 2019; CDC	USA	2000	N/A	blood	N/A		Illumina HiSeq 2500	SAMN12375331	PRJNA512636	SRA
SRR9847216	M07634	type_d	10	N/A	Potts et al 2019; CDC	USA	2000	N/A	blood	N/A		Illumina MiSeq	SAMN12375330	PRJNA512636	SRA
SRR9847215	M07657	type_f	124	N/A	Potts et al 2019; CDC	USA	2001	N/A	blood	N/A		Illumina HiSeq 2500	SAMN12375329	PRJNA512636	SRA
GCF_900038065	2842STDY5882061	NTHi	143	N/A	Welcom Trust Sanger	Netherlands	2006/2012	N/A	cerebrospinal fluid	N/A		Illumina HiSeq2000	SAMEA2674750	PRJEB4909	Scaffold
SRR9847000	M07662	type_f	124	N/A	Potts et al 2019; CDC	USA	2000	N/A	blood	N/A		Illumina HiSeq 2500	SAMN12375327	PRJNA512636	SRA
SRR9847061	M07698	type_e	-	N/A	Potts et al 2019; CDC	USA	2001	N/A	blood	N/A		Illumina HiSeq 2500	SAMN12375325	PRJNA512636	SRA
SRR9847608	M07757	type_f	124	N/A	Potts et al 2019; CDC	USA	2000	N/A	blood	N/A		Illumina HiSeq 2500	SAMN12375324	PRJNA512636	SRA
SRR9847611	M07804	type_e	127	N/A	Potts et al 2019; CDC	USA	2000	N/A	blood	N/A		Illumina HiSeq 2500	SAMN12375321	PRJNA512636	SRA
SRR9847537	M07873	type_f	124	N/A	Potts et al 2019; CDC	USA	2001	N/A	blood	N/A		Illumina HiSeq 2500	SAMN12375319	PRJNA512636	SRA
GCF_900017145	2842STDY5882078	NTHi	139	N/A	Welcom Trust Sanger	Netherlands	2006/2012	N/A	cerebrospinal fluid	N/A		Illumina HiSeq2000	SAMEA2674767	PRJEB4909	Scaffold
GCF_900029205	2842STDY5882088	NTHi	136	N/A	Welcom Trust Sanger	Netherlands	2006/2012	N/A	blood	N/A		Illumina HiSeq2000	SAMEA2674789	PRJEB4909	Scaffold
GCF_900035275	2842STDY5882052	NTHi	263	N/A	Welcom Trust Sanger	Netherlands	2006/2012	N/A	blood	N/A		Illumina HiSeq2000	SAMEA2674741	PRJEB4909	Scaffold
GCF_900034925	2842STDY5882051	NTHi	263	N/A	Welcom Trust Sanger	Netherlands	2006/2012	N/A	cerebrospinal fluid	N/A		Illumina HiSeq2000	SAMEA2674740	PRJEB4909	Scaffold
GCF_900027005	2842STDY5882046	NTHi	389	N/A	Welcom Trust Sanger	Netherlands	2006/2012	N/A	blood	N/A		Illumina HiSeq2000	SAMEA2674733	PRJEB4909	Scaffold
GCF_900032115	2842STDY5882037	NTHi	147	N/A	Welcom Trust Sanger	Netherlands	2006/2012	N/A	blood	N/A		Illumina HiSeq2000	SAMEA2674716	PRJEB4909	Scaffold
GCF_900017155	2842STDY5882087	NTHi	136	N/A	Welcom Trust Sanger	Netherlands	2006/2012	N/A	cerebrospinal fluid	N/A		Illumina HiSeq2000	SAMEA2674787	PRJEB4909	Scaffold
GCF_900044735	2842STDY5882022	NTHi	1	N/A	Welcom Trust Sanger	Netherlands	2006/2012	N/A	blood	N/A		Illumina HiSeq2000	SAMEA2674685	PRJEB4909	Scaffold
SRR9847606	M07878	type_c	9	N/A	Potts et al 2019; CDC	USA	2000	N/A	blood	N/A		Illumina MiSeq	SAMN12375318	PRJNA512636	SRA
GCF_001056575	40_HINF	NTHi	14	N/A	Roach et al. 2015	Seattle, Washington, USA	2012-2013	N/A	Sputum	M,39.3y,Medical/Surgical,41Patient ID		Illumina HiSeq 2000	SAMN03197589	PRJNA267549	Scaffold
GCF_001055275	536_HINF	NTHi	57	N/A	Roach et al. 2015	Seattle, Washington, USA	2012-2013	N/A	Bronchoalveolar Lavage	M,49.5y,Critical Care,213Patient ID		Illumina HiSeq 2000	SAMN03197732	PRJNA267549	Scaffold
GCF_001076835	492_HINF	NTHi	1559	N/A	Roach et al. 2015	Seattle, Washington, USA	2012-2013	N/A	Sputum	M,77.5y,Medical/Surgical,29Patient ID		Illumina HiSeq 2000	SAMN03197685	PRJNA267549	Scaffold
GCF_001055615	177_HINF	NTHi	57	N/A	Roach et al. 2015	Seattle, Washington, USA	2012-2013	N/A	Sputum	F,55.5y,Medical/Surgical,214Patient ID		Illumina HiSeq 2000	SAMN03197367	PRJNA267549	Scaffold
GCF_001076115	1123_HINF	NTHi	367	N/A	Roach et al. 2015	Seattle, Washington, USA	2012-2013	N/A	Bronchoalveolar Lavage	M,59.9y,Critical Care,338Patient ID		Illumina HiSeq 2000	SAMN03197078	PRJNA267549	Scaffold
GCF_001053885	1124_HINF	NTHi	367	N/A	Roach et al. 2015	Seattle, Washington, USA	2012-2013	N/A	Bronchoalveolar Lavage	M,59.9y,Critical Care,338Patient ID		Illumina HiSeq 2000	SAMN03197079	PRJNA267549	Scaffold
GCF_001052725	1059_HINF	NTHi	396	N/A	Roach et al. 2015	Seattle, Washington, USA	2012-2013	N/A	Sputum	M,31.6y,Critical Care,85Patient ID		Illumina HiSeq 2000	SAMN03197023	PRJNA267549	Scaffold
GCF_001055485	615_HINF	NTHi	140	N/A	Roach et al. 2015	Seattle, Washington, USA	2012-2013	N/A	Sputum, Cystic Fibrosis patient	M,28.7y,Medical/Surgical,135Patient ID		Illumina HiSeq 2000	SAMN03197816	PRJNA267549	Scaffold
GCF_001071435	614_HPAR	NTHi	436	N/A	Roach et al. 2015	Seattle, Washington, USA	2012-2013	N/A	Sputum	M,58.4y,Medical/Surgical,147Patient ID		Illumina HiSeq 2000	SAMN03197815	PRJNA267549	Scaffold
GCF_003425445	P621-7028	NTHi	1025	N/A	Institute of Agrobiotechnology	Spain,Catalunya	23/09/2010	Chronic obstructive pulmonary disease (COPD)	sputum	47y,male,7 patient ID		PacBio RS II	SAMN07421898	PRJNA282520	Complete
GCF_003425815	P615-8618	NTHi	1025	N/A	Institute of Agrobiotechnology	Spain,Catalunya	25/01/2013	Chronic obstructive pulmonary disease (COPD)	sputum	66y,male,6 patient ID		PacBio RS II	SAMN07421892	PRJNA282520	Complete
GCF_003691655	P657-8759	NTHi	670	N/A	Institute of Agrobiotechnology	Spain,Catalunya	26/03/2013	Chronic obstructive pulmonary disease (COPD)	sputum	67y,male,11 patient ID		Illumina NextSeq500	SAMN07421933	PRJNA282520	Chromosome
GCF_003425935	P641-4342	NTHi	145	N/A	Institute of Agrobiotechnology	Spain,Catalunya	28/12/2009	Chronic obstructive pulmonary disease (COPD)	sputum	63y,male,10 patient ID		PacBio RS II	SAMN07421918	PRJNA282520	Complete
GCF_003425955	P662-7189	NTHi	46	N/A	Institute of Agrobiotechnology	Spain,Catalunya	30/12/2010	Chronic obstructive pulmonary disease (COPD)	sputum	84y,male,12 patient ID		PacBio RS II	SAMN07421937	PRJNA282520	Complete
GCF_000968335	2019	NTHi	321	N/A	Greiner et al. 2004	USA	N/A	chronic obstructive pulmonary disease	nasopharynx?	Adult		454	SAMN03450976	PRJNA175345	Complete
GCF_000698365	CGSHiCZ412602	NTHi	712	N/A	N/A	Czech Republic	N/A	Otitis media	middle ear fluid	Child		PacBio RSII	SAMN02800345	PRJNA189674	Complete
GCF_000027305	RdKW20	NTHi	1621	N/A	Fleischmann et al. 1995	USA, Baltimore MD	1975	N/A	nasopharyngeal swab	Child	R652 alternative name,SAMN13472021	ABI?	SAMN02603991	PRJNA219	Complete
GCF_002073475	FDAARGOS_199	NTHi	47	N/A	FDA-ARGOS	Virginia, USA	N/A	N/A	N/A	N/A		PacBio RS/Illumina HiSeq2500	SAMN04875536	PRJNA231221	Complete
SRR9847520	M07949	type_e	66	N/A	Potts et al 2019; CDC	USA	2000	N/A	blood	N/A		Illumina HiSeq 2500	SAMN12375316	PRJNA512636	SRA
GCF_001949875	65234BHi-2	NTHi	1892	N/A	Price et al. 2017	Australia	N/A	N/A	N/A	N/A		Illumina HiSeq	SAMN06013555	PRJNA353276	Scaffold
GCF_001949825	65234NHi-1	NTHi	1892	N/A	Price et al. 2017	Australia	N/A	N/A	N/A	N/A		Illumina HiSeq	SAMN06013556	PRJNA353277	Scaffold
GCF_001949855	65373BHi-3	NTHi	fucK(148?)	N/A	Price et al. 2017	Australia	N/A	N/A	N/A	N/A		Illumina HiSeq	SAMN06013557	PRJNA353278	Scaffold
SRR9847519	M07950	type_f	124	N/A	Potts et al 2019; CDC	USA	2001	N/A	blood	N/A		Illumina HiSeq 2500	SAMN12375315	PRJNA512636	SRA
SRR9847516	M08004	type_f	125	N/A	Potts et al 2019; CDC	USA	2002	N/A	blood	N/A		Illumina HiSeq 2500	SAMN12375314	PRJNA512636	SRA
SRR9847515	M08119	type_f	124	N/A	Potts et al 2019; CDC	USA	2001	N/A	blood	N/A		Illumina HiSeq 2500	SAMN12375313	PRJNA512636	SRA
GCF_003351445	M21460	NTHi	139	N/A	CDC, Topaz et al. 2018	USA	2009	N/A	nasopharyngeal swab	N/A	SAMN12384596, SAMN03378812	Pac Bio	SAMN09704917	PRJNA428178	Complete
SRR9847517	M08139	type_f	124	N/A	Potts et al 2019; CDC	USA	2001	N/A	blood	N/A		Illumina HiSeq 2500	SAMN12375311	PRJNA512636	SRA
SRR9847514	M08267	type_f	124	N/A	Potts et al 2019; CDC	USA	2001	N/A	blood	N/A		Illumina HiSeq 2500	SAMN12375308	PRJNA512636	SRA
GCF_003494495	M08392	type_b	119	N/A	CDC, Topaz et al. 2018	USA	2001	N/A	blood	N/A	SAMN12375306	Pac Bio	SAMN09704873	PRJNA428178	Contig
SRR9847242	M08473	type_e	-	N/A	Potts et al 2019; CDC	USA	2001	N/A	blood	N/A		Illumina HiSeq 2500	SAMN12375303	PRJNA512636	SRA
SRR9847240	M08528	type_e	18	N/A	Potts et al 2019; CDC	USA	2001	N/A	blood	N/A		Illumina HiSeq 2500	SAMN12375301	PRJNA512636	SRA
SRR9847237	M08534	type_f	124	N/A	Potts et al 2019; CDC	USA	2001	N/A	blood	N/A		Illumina HiSeq 2500	SAMN12375300	PRJNA512636	SRA
SRR9847238	M08549	type_f	124	N/A	Potts et al 2019; CDC	USA	2001	N/A	blood	N/A		Illumina HiSeq 2500	SAMN12375299	PRJNA512636	SRA
SRR9847235	M08706	type_d	47	N/A	Potts et al 2019; CDC	USA	2001	N/A	blood	N/A		Illumina MiSeq	SAMN12375298	PRJNA512636	SRA
SRR9847236	M08723	type_e	121	N/A	Potts et al 2019; CDC	USA	2001	N/A	blood	N/A		Illumina HiSeq 2500	SAMN12375297	PRJNA512636	SRA
SRR9847469	M08769	type_e	18	N/A	Potts et al 2019; CDC	USA	2001	N/A	blood	N/A		Illumina HiSeq 2500	SAMN12375296	PRJNA512636	SRA
SRR9847468	M08787	type_a	23	N/A	Potts et al 2019; CDC	USA	2001	N/A	blood	N/A		Illumina HiSeq 2500	SAMN12375295	PRJNA512636	SRA
SRR9847169	M08824	type_e	121	N/A	Potts et al 2019; CDC	USA	2001	N/A	blood	N/A		Illumina HiSeq 2500	SAMN12375294	PRJNA512636	SRA
SRR9847166	M08956	type_f	124	N/A	Potts et al 2019; CDC	USA	2002	N/A	blood	N/A		Illumina HiSeq 2500	SAMN12375291	PRJNA512636	SRA
SRR9847283	M09000	type_f	124	N/A	Potts et al 2019; CDC	USA	2002	N/A	blood	N/A		Illumina HiSeq 2500	SAMN12375288	PRJNA512636	SRA
SRR9847282	M09037	type_f	124	N/A	Potts et al 2019; CDC	USA	2002	N/A	blood	N/A		Illumina HiSeq 2500	SAMN12375287	PRJNA512636	SRA
SRR9847396	M09074	type_f	124	N/A	Potts et al 2019; CDC	USA	2002	N/A	blood	N/A		Illumina HiSeq 2500	SAMN12375284	PRJNA512636	SRA
SRR9847397	M09091	type_e	18	N/A	Potts et al 2019; CDC	USA	2002	N/A	blood	N/A		Illumina HiSeq 2500	SAMN12375283	PRJNA512636	SRA
SRR9847399	M09119	type_f	124	N/A	Potts et al 2019; CDC	USA	2002	N/A	blood	N/A		Illumina HiSeq 2500	SAMN12375281	PRJNA512636	SRA
SRR9847402	M09197	type_a	56	N/A	Potts et al 2019; CDC	USA	2002	N/A	blood	N/A		Illumina HiSeq 2500	SAMN12375278	PRJNA512636	SRA
SRR9847403	M09199	type_f	124	N/A	Potts et al 2019; CDC	USA	2002	N/A	blood	N/A		Illumina HiSeq 2500	SAMN12375277	PRJNA512636	SRA
SRR9847085	M09201	type_e	18	N/A	Potts et al 2019; CDC	USA	2002	N/A	blood	N/A		Illumina HiSeq 2500	SAMN12375276	PRJNA512636	SRA
SRR9847087	M09210	type_e	18	N/A	Potts et al 2019; CDC	USA	2002	N/A	blood	N/A		Illumina HiSeq 2500	SAMN12375274	PRJNA512636	SRA
SRR9847086	M09362	type_b	55	N/A	Potts et al 2019; CDC	USA	2002	N/A	blood	N/A		Illumina HiSeq 2500	SAMN12375273	PRJNA512636	SRA
GCF_000165575	R2846	NTHi	1622	N/A	Info on ENA	USA	N/A	acute otitis media	ear	child		Illumina MiSeq	SAMN02604260	PRJNA9620	Complete
SRR9847089	M09374	type_e	-	N/A	Potts et al 2019; CDC	USA	2002	N/A	blood	N/A		Illumina HiSeq 2500	SAMN12375272	PRJNA512636	SRA
GCF_003494245	M09394	type_c	51	N/A	CDC, Topaz et al. 2018	N/A	N/A	N/A	N/A	N/A		Pac Bio	SAMN09704878	PRJNA428178	Contig
SRR9847145	M09967	type_f	124	N/A	Potts et al 2019; CDC	USA	2002	N/A	blood	N/A		Illumina HiSeq 2500	SAMN12375267	PRJNA512636	SRA
SRR9847100	M10384	type_f	124	N/A	Potts et al 2019; CDC	USA	2003	N/A	blood	N/A		Illumina HiSeq 2500	SAMN12375258	PRJNA512636	SRA
SRR9847101	M10385	type_e	-	N/A	Potts et al 2019; CDC	USA	2003	N/A	blood	N/A		Illumina HiSeq 2500	SAMN12375257	PRJNA512636	SRA
SRR9847114	M10425	type_f	124	N/A	Potts et al 2019; CDC	USA	2003	N/A	CSF	N/A		Illumina HiSeq 2500	SAMN12375254	PRJNA512636	SRA
SRR9847113	M10427	type_e	129	N/A	Potts et al 2019; CDC	USA	2003	N/A	blood	N/A		Illumina HiSeq 2500	SAMN12375253	PRJNA512636	SRA
SRR9847059	M10468	type_e	-	N/A	Potts et al 2019; CDC	USA	2003	N/A	blood	N/A		Illumina HiSeq 2500	SAMN12375252	PRJNA512636	SRA
SRR9847117	M10486	type_e	18	N/A	Potts et al 2019; CDC	USA	2002	N/A	blood	N/A		Illumina HiSeq 2500	SAMN12375249	PRJNA512636	SRA
SRR9847265	M10543	type_f	124	N/A	Potts et al 2019; CDC	USA	2003	N/A	CSF	N/A		Illumina HiSeq 2500	SAMN12375245	PRJNA512636	SRA
SRR9847262	M10714	type_e	18	N/A	Potts et al 2019; CDC	USA	2003	N/A	blood	N/A		Illumina HiSeq 2500	SAMN12375242	PRJNA512636	SRA
SRR9847193	M10800	type_e	386	N/A	Potts et al 2019; CDC	USA	2003	N/A	blood	N/A		Illumina HiSeq 2500	SAMN12375239	PRJNA512636	SRA
SRR9847195	M10846	type_e	386	N/A	Potts et al 2019; CDC	USA	2003	N/A	blood	N/A		Illumina HiSeq 2500	SAMN12375237	PRJNA512636	SRA
SRR9847440	M10847	type_f	124	N/A	Potts et al 2019; CDC	USA	2003	N/A	blood	N/A		Illumina HiSeq 2500	SAMN12375236	PRJNA512636	SRA
GCF_003496805	M10910	type_e	121	N/A	CDC, Topaz et al. 2018	USA	2003	N/A	blood	N/A	SAMN12375235	Pac Bio	SAMN09704886	PRJNA428178	Contig
SRR9847439	M10983	type_f	124	N/A	Potts et al 2019; CDC	USA	2003	N/A	blood	N/A		Illumina HiSeq 2500	SAMN12375233	PRJNA512636	SRA
SRR9847437	M10989	type_e	18	N/A	Potts et al 2019; CDC	USA	2003	N/A	blood	N/A		Illumina HiSeq 2500	SAMN12375231	PRJNA512636	SRA
SRR9847435	M11105	type_e	66	N/A	Potts et al 2019; CDC	USA	2003	N/A	blood	N/A		Illumina HiSeq 2500	SAMN12375229	PRJNA512636	SRA
GCF_003494745	M11578	type_c	1870	N/A	CDC, Topaz et al. 2018	N/A	N/A	N/A	N/A	N/A		Pac Bio	SAMN09704887	PRJNA428178	Contig
SRR9847042	M11697	type_f	124	N/A	Potts et al 2019; CDC	USA	2004	N/A	blood	N/A		Illumina HiSeq 2500	SAMN12375222	PRJNA512636	SRA
SRR9847041	M11820	type_f	124	N/A	Potts et al 2019; CDC	USA	2004	N/A	blood	N/A		Illumina HiSeq 2500	SAMN12375221	PRJNA512636	SRA
SRR9847035	M11869	type_e	127	N/A	Potts et al 2019; CDC	USA	2004	N/A	blood	N/A		Illumina MiSeq	SAMN12375219	PRJNA512636	SRA
SRR9847037	M11871	type_a	56	N/A	Potts et al 2019; CDC	USA	2004	N/A	Joint fluid	N/A		Illumina MiSeq	SAMN12375217	PRJNA512636	SRA
SRR9847135	M11907	type_f	124	N/A	Potts et al 2019; CDC	USA	2004	N/A	blood	N/A		Illumina HiSeq 2500	SAMN12375214	PRJNA512636	SRA
SRR9847137	M11919	type_e	-	N/A	Potts et al 2019; CDC	USA	2004	N/A	blood	N/A		Illumina HiSeq 2500	SAMN12375212	PRJNA512636	SRA
SRR9847232	M11923	type_f	124	N/A	Potts et al 2019; CDC	USA	2004	N/A	blood	N/A		Illumina HiSeq 2500	SAMN12375210	PRJNA512636	SRA
SRR9847133	M11961	type_f	124	N/A	Potts et al 2019; CDC	USA	2004	N/A	blood	N/A		Illumina HiSeq 2500	SAMN12375208	PRJNA512636	SRA
SRR9847134	M11979	type_a	56	N/A	Potts et al 2019; CDC	USA	2004	N/A	blood	N/A		Illumina HiSeq 2500	SAMN12375207	PRJNA512636	SRA
SRR9847612	M12003	type_e	18	N/A	Potts et al 2019; CDC	USA	2004	N/A	CSF	N/A		Illumina HiSeq 2500	SAMN12375206	PRJNA512636	SRA
SRR9847234	M12007	type_f	124	N/A	Potts et al 2019; CDC	USA	2004	N/A	blood	N/A		Illumina HiSeq 2500	SAMN12375205	PRJNA512636	SRA
SRR9847422	M12095	type_e	18	N/A	Potts et al 2019; CDC	USA	2004	N/A	blood	N/A		Illumina HiSeq 2500	SAMN12375201	PRJNA512636	SRA
GCF_003351605	M12125	type_c	7	N/A	CDC, Topaz et al. 2018	USA	2004	N/A	blood	N/A	SAMN12375200, SAMN03378798	Pac Bio	SAMN09704892	PRJNA428178	Complete
SRR9847194	M12237	type_e	18	N/A	Potts et al 2019; CDC	USA	2004	N/A	blood	N/A		Illumina HiSeq 2500	SAMN12375198	PRJNA512636	SRA
SRR9847488	M12570	type_e	-	N/A	Potts et al 2019; CDC	USA	2004	N/A	blood	N/A		Illumina HiSeq 2500	SAMN12375189	PRJNA512636	SRA
SRR9847485	M12666	type_e	122	N/A	Potts et al 2019; CDC	USA	2004	N/A	blood	N/A		Illumina HiSeq 2500	SAMN12375188	PRJNA512636	SRA
GCF_003494005	M12871	type_b	53	N/A	CDC, Topaz et al. 2018	USA	2004	N/A	CSF	N/A	SAMN12375186	Pac Bio	SAMN09704895	PRJNA428178	Contig
GCF_003352365	M13034	type_e	66	N/A	CDC, Topaz et al. 2018	USA	NA (Missing)	N/A	CSF	N/A	SAMN12384582, SAMN03378800	Pac Bio	SAMN09704896	PRJNA428178	Complete
SRR9847276	M13126	type_e	18	N/A	Potts et al 2019; CDC	USA	2005	N/A	blood	N/A		Illumina MiSeq	SAMN12375179	PRJNA512636	SRA
SRR9847278	M13180	type_f	124	N/A	Potts et al 2019; CDC	USA	2005	N/A	blood	N/A		Illumina HiSeq 2500	SAMN12375177	PRJNA512636	SRA
SRR9847269	M13189	type_e	-	N/A	Potts et al 2019; CDC	USA	2005	N/A	blood	N/A		Illumina HiSeq 2500	SAMN12375176	PRJNA512636	SRA
SRR9847270	M13204	type_f	124	N/A	Potts et al 2019; CDC	USA	2005	N/A	blood	N/A		Illumina HiSeq 2500	SAMN12375175	PRJNA512636	SRA
SRR9847272	M13274	type_f	124	N/A	Potts et al 2019; CDC	USA	2005	N/A	blood	N/A		Illumina HiSeq 2500	SAMN12375173	PRJNA512636	SRA
SRR9847273	M13276	type_a	56	N/A	Potts et al 2019; CDC	USA	2005	N/A	blood	N/A		Illumina HiSeq 2500	SAMN12375172	PRJNA512636	SRA
SRR9847274	M13279	type_e	18	N/A	Potts et al 2019; CDC	USA	2005	N/A	blood	N/A		Illumina HiSeq 2500	SAMN12375171	PRJNA512636	SRA
SRR9846998	M13359	type_e	-	N/A	Potts et al 2019; CDC	USA	2005	N/A	blood	N/A		Illumina HiSeq 2500	SAMN12375167	PRJNA512636	SRA
SRR9847604	M13367	type_f	124	N/A	Potts et al 2019; CDC	USA	2005	N/A	blood	N/A		Illumina HiSeq 2500	SAMN12375165	PRJNA512636	SRA
SRR9847603	M13368	type_e	66	N/A	Potts et al 2019; CDC	USA	2005	N/A	blood	N/A		Illumina HiSeq 2500	SAMN12375164	PRJNA512636	SRA
SRR9847602	M13382	type_f	124	N/A	Potts et al 2019; CDC	USA	2005	N/A	blood	N/A		Illumina HiSeq 2500	SAMN12375163	PRJNA512636	SRA
SRR9847601	M13387	type_a	62	N/A	Potts et al 2019; CDC	USA	2005	N/A	CSF	N/A		Illumina HiSeq 2500	SAMN12375162	PRJNA512636	SRA
SRR9847552	M13422	type_a	1755	N/A	Potts et al 2019; CDC	USA	2005	N/A	blood	N/A		Illumina HiSeq 2500	SAMN12375161	PRJNA512636	SRA
SRR9847551	M13430	type_e	18	N/A	Potts et al 2019; CDC	USA	2005	N/A	blood	N/A		Illumina HiSeq 2500	SAMN12375160	PRJNA512636	SRA
SRR9847550	M13525	type_f	124	N/A	Potts et al 2019; CDC	USA	2005	N/A	blood	N/A		Illumina HiSeq 2500	SAMN12375159	PRJNA512636	SRA
SRR9847549	M13527	type_a	62	N/A	Potts et al 2019; CDC	USA	2005	N/A	blood	N/A		Illumina HiSeq 2500	SAMN12375158	PRJNA512636	SRA
SRR9847548	M13539		103	N/A	Potts et al 2019; CDC	USA	2005	N/A	Lung tissue	N/A		Illumina HiSeq 2500	SAMN12375157	PRJNA512636	SRA
SRR9847365	M14216	type_c	9	N/A	Potts et al 2019; CDC	USA	missing	N/A	CSF	N/A		Illumina MiSeq	SAMN12375152	PRJNA512636	SRA
SRR9847600	M14416		321	N/A	Potts et al 2019; CDC	USA	2005	N/A	tracheal aspirate	N/A		Illumina HiSeq 2500	SAMN12375148	PRJNA512636	SRA
SRR9847474	M14691	type_e	121	N/A	Potts et al 2019; CDC	USA	2006	N/A	blood	N/A		Illumina HiSeq 2500	SAMN12375138	PRJNA512636	SRA
SRR9847588	M14722	type_f	124	N/A	Potts et al 2019; CDC	USA	2006	N/A	blood	N/A		Illumina HiSeq 2500	SAMN12375136	PRJNA512636	SRA
SRR9847589	M14793	type_e	-	N/A	Potts et al 2019; CDC	USA	2006	N/A	blood	N/A		Illumina HiSeq 2500	SAMN12375133	PRJNA512636	SRA
SRR9847592	M14822	type_e	-	N/A	Potts et al 2019; CDC	USA	2006	N/A	blood	N/A		Illumina HiSeq 2500	SAMN12375132	PRJNA512636	SRA
SRR9847593	M14916	type_a	56	N/A	Potts et al 2019; CDC	USA	2006	N/A	blood	N/A		Illumina MiSeq	SAMN12375129	PRJNA512636	SRA
SRR9847596	M14928	type_e	18	N/A	Potts et al 2019; CDC	USA	2006	N/A	blood	N/A		Illumina HiSeq 2500	SAMN12375128	PRJNA512636	SRA
SRR9847331	M15405	type_a	56	N/A	Potts et al 2019; CDC	USA	2006	N/A	blood	N/A		Illumina HiSeq 2500	SAMN12375121	PRJNA512636	SRA
SRR9846990	M15691	type_e	-	N/A	Potts et al 2019; CDC	USA	2007	N/A	blood	N/A		Illumina HiSeq 2500	SAMN12375118	PRJNA512636	SRA
SRR9847131	M15861	type_f	124	N/A	Potts et al 2019; CDC	USA	2007	N/A	blood	N/A		Illumina HiSeq 2500	SAMN12375115	PRJNA512636	SRA
GCF_003352405	M15895	type_e	18	N/A	CDC, Topaz et al. 2018	USA	2006	N/A	CSF	N/A	SAMN12384587, SAMN12384587	Pac Bio	SAMN09704905	PRJNA428178	Complete
SRR9847198	M16077	type_e	18	N/A	Potts et al 2019; CDC	USA	2007	N/A	blood	N/A		Illumina HiSeq 2500	SAMN12375106	PRJNA512636	SRA
SRR9847199	M16088	type_e	1688	N/A	Potts et al 2019; CDC	USA	2007	N/A	blood	N/A		Illumina HiSeq 2500	SAMN12375105	PRJNA512636	SRA
SRR9847202	M16192	type_e	127	N/A	Potts et al 2019; CDC	USA	2007	N/A	blood	N/A		Illumina HiSeq 2500	SAMN12375102	PRJNA512636	SRA
SRR9847206	M16395	type_a	56	N/A	Potts et al 2019; CDC	USA	2007	N/A	blood	N/A		Illumina HiSeq 2500	SAMN12375098	PRJNA512636	SRA
SRR9847207	M16415	type_a	62	N/A	Potts et al 2019; CDC	USA	2007	N/A	blood	N/A		Illumina HiSeq 2500	SAMN12375097	PRJNA512636	SRA
SRR9847354	M16485	type_e	-	N/A	Potts et al 2019; CDC	USA	2007	N/A	blood	N/A		Illumina HiSeq 2500	SAMN12375096	PRJNA512636	SRA
SRR9847353	M16541	type_e	-	N/A	Potts et al 2019; CDC	USA	2007	N/A	blood	N/A		Illumina HiSeq 2500	SAMN12375095	PRJNA512636	SRA
SRR9847477	M16672	type_e	-	N/A	Potts et al 2019; CDC	USA	2007	N/A	blood	N/A		Illumina HiSeq 2500	SAMN12375093	PRJNA512636	SRA
SRR9847360	M16974	type_e	66	N/A	Potts et al 2019; CDC	USA	2008	N/A	blood	N/A		Illumina HiSeq 2500	SAMN12375090	PRJNA512636	SRA
SRR9847539	M17129	type_e	121	N/A	Potts et al 2019; CDC	USA	2008	N/A	blood	N/A		Illumina HiSeq 2500	SAMN12375085	PRJNA512636	SRA
SRR9847546	M17181	type_e	18	N/A	Potts et al 2019; CDC	USA	2008	N/A	blood	N/A		Illumina HiSeq 2500	SAMN12375084	PRJNA512636	SRA
SRR9847545	M17247	type_e	18	N/A	Potts et al 2019; CDC	USA	2008	N/A	blood	N/A		Illumina HiSeq 2500	SAMN12375081	PRJNA512636	SRA
SRR9847542	M17454	type_a	576	N/A	Potts et al 2019; CDC	USA	2008	N/A	blood	N/A		Illumina HiSeq 2500	SAMN12375080	PRJNA512636	SRA
GCF_003493435	M17527	type_b	55	N/A	CDC, Topaz et al. 2018	USA	2008	N/A	blood	N/A	SAMN12375078	Pac Bio	SAMN09704910	PRJNA428178	Contig
GCF_003351465	M17648	type_c	9	N/A	CDC, Topaz et al. 2018	USA	2008	N/A	blood	N/A	SAMN12384589, SAMN03378806	Pac Bio	SAMN09704911	PRJNA428178	Complete
SRR9847384	M17681	type_f	124	N/A	Potts et al 2019; CDC	USA	2008	N/A	blood	N/A		Illumina HiSeq 2500	SAMN12375073	PRJNA512636	SRA
SRR9847383	M17695	type_e	-	N/A	Potts et al 2019; CDC	USA	2008	N/A	blood	N/A		Illumina HiSeq 2500	SAMN12375072	PRJNA512636	SRA
SRR9847382	M17698	type_f	124	N/A	Potts et al 2019; CDC	USA	2008	N/A	CSF	N/A		Illumina HiSeq 2500	SAMN12375071	PRJNA512636	SRA
SRR9847389	M17909	type_f	124	N/A	Potts et al 2019; CDC	USA	2008	N/A	blood	N/A		Illumina HiSeq 2500	SAMN12375070	PRJNA512636	SRA
SRR9847143	M17979	type_e	121	N/A	Potts et al 2019; CDC	USA	2008	N/A	blood	N/A		Illumina HiSeq 2500	SAMN12375068	PRJNA512636	SRA
SRR9847141	M17985	type_f	124	N/A	Potts et al 2019; CDC	USA	2008	N/A	blood	N/A		Illumina HiSeq 2500	SAMN12375067	PRJNA512636	SRA
SRR9847599	M18174	type_e	18	N/A	Potts et al 2019; CDC	USA	2008	N/A	blood	N/A		Illumina HiSeq 2500	SAMN12375065	PRJNA512636	SRA
SRR9847651	M18230	type_e	-	N/A	Potts et al 2019; CDC	USA	2008	N/A	blood	N/A		Illumina HiSeq 2500	SAMN12375064	PRJNA512636	SRA
SRR9847010	M18383	type_a	576	N/A	Potts et al 2019; CDC	USA	2008	N/A	CSF	N/A		Illumina HiSeq 2500	SAMN12375060	PRJNA512636	SRA
SRR9847649	M18543	type_f	124	N/A	Potts et al 2019; CDC	USA	2009	N/A	blood	N/A		Illumina HiSeq 2500	SAMN12375058	PRJNA512636	SRA
SRR9847449	M18643	type_f	124	N/A	Potts et al 2019; CDC	USA	2009	N/A	blood	N/A		Illumina HiSeq 2500	SAMN12375054	PRJNA512636	SRA
SRR9847452	M18825	type_f	124	N/A	Potts et al 2019; CDC	USA	2009	N/A	blood	N/A		Illumina HiSeq 2500	SAMN12375049	PRJNA512636	SRA
SRR9847191	M18913	type_f	124	N/A	Potts et al 2019; CDC	USA	2009	N/A	blood	N/A		Illumina HiSeq 2500	SAMN12375046	PRJNA512636	SRA
SRR9847493	M18924	type_f	124	N/A	Potts et al 2019; CDC	USA	2009	N/A	blood	N/A		Illumina HiSeq 2500	SAMN12375045	PRJNA512636	SRA
SRR9847417	M18949	type_f	124	N/A	Potts et al 2019; CDC	USA	2009	N/A	blood	N/A		Illumina HiSeq 2500	SAMN12375043	PRJNA512636	SRA
SRR9847423	M18968	type_f	124	N/A	Potts et al 2019; CDC	USA	2009	N/A	blood	N/A		Illumina HiSeq 2500	SAMN12375042	PRJNA512636	SRA
SRR9847415	M18970	type_e	66	N/A	Potts et al 2019; CDC	USA	2009	N/A	blood	N/A		Illumina HiSeq 2500	SAMN12375041	PRJNA512636	SRA
SRR9847421	M19151	type_e	-	N/A	Potts et al 2019; CDC	USA	2009	N/A	blood	N/A		Illumina HiSeq 2500	SAMN12375039	PRJNA512636	SRA
SRR9847419	M19425	type_f	124	N/A	Potts et al 2019; CDC	USA	2009	N/A	blood	N/A		Illumina HiSeq 2500	SAMN12375037	PRJNA512636	SRA
SRR9847361	M19547	type_a	23	N/A	Potts et al 2019; CDC	USA	2009	N/A	blood	N/A		Illumina HiSeq 2500	SAMN12375036	PRJNA512636	SRA
SRR9847355	M19666	type_f	124	N/A	Potts et al 2019; CDC	USA	2009	N/A	blood	N/A		Illumina HiSeq 2500	SAMN12375034	PRJNA512636	SRA
SRR9847356	M19678	type_e	66	N/A	Potts et al 2019; CDC	USA	2009	N/A	blood	N/A		Illumina HiSeq 2500	SAMN12375033	PRJNA512636	SRA
SRR9847357	M19689	type_f	124	N/A	Potts et al 2019; CDC	USA	2009	N/A	blood	N/A		Illumina HiSeq 2500	SAMN12375032	PRJNA512636	SRA
SRR9847189	M21208	type_f	124	N/A	Potts et al 2019; CDC	USA	2010	N/A	blood	N/A		Illumina HiSeq 2500	SAMN12375027	PRJNA512636	SRA
SRR9847473	M21267	type_f	124	N/A	Potts et al 2019; CDC	USA	2010	N/A	blood	N/A		Illumina HiSeq 2500	SAMN12375024	PRJNA512636	SRA
GCF_003497005	M21328		1756	N/A	CDC, Topaz et al. 2018	USA	2010	N/A	CSF	N/A	SAMN12375021	Pac Bio	SAMN09704914	PRJNA428178	Contig
GCF_003351425	M21384	type_a	62	N/A	CDC, Topaz et al. 2018	USA	2010	N/A	CSF	N/A	SAMN12384593, SAMN03378810	Pac Bio	SAMN09704916	PRJNA428178	Complete
SRR9847060	M21476	type_a	56	N/A	Potts et al 2019; CDC	USA	2010	N/A	blood	N/A		Illumina HiSeq 2500	SAMN12375015	PRJNA512636	SRA
SRR9847068	M21477	type_f	124	N/A	Potts et al 2019; CDC	USA	2010	N/A	blood	N/A		Illumina HiSeq 2500	SAMN12375014	PRJNA512636	SRA
SRR9847492	M21507	type_f	124	N/A	Potts et al 2019; CDC	USA	2010	N/A	blood	N/A		Illumina HiSeq 2500	SAMN12375012	PRJNA512636	SRA
SRR9847067	M21526	type_f	124	N/A	Potts et al 2019; CDC	USA	2010	N/A	blood	N/A		Illumina HiSeq 2500	SAMN12375011	PRJNA512636	SRA
SRR9847062	M21560	type_f	124	N/A	Potts et al 2019; CDC	USA	2010	N/A	blood	N/A		Illumina HiSeq 2500	SAMN12375008	PRJNA512636	SRA
SRR9847373	M21625	type_f	1757	N/A	Potts et al 2019; CDC	USA	2010	N/A	blood	N/A		Illumina HiSeq 2500	SAMN12375006	PRJNA512636	SRA
SRR9847372	M21660	type_e	386	N/A	Potts et al 2019; CDC	USA	2010	N/A	blood	N/A		Illumina HiSeq 2500	SAMN12375005	PRJNA512636	SRA
SRR9847411	M21722	type_e	66	N/A	Potts et al 2019; CDC	USA	2010	N/A	blood	N/A		Illumina HiSeq 2500	SAMN12375004	PRJNA512636	SRA
SRR9847413	M21725	type_f	124	N/A	Potts et al 2019; CDC	USA	2010	N/A	blood	N/A		Illumina HiSeq 2500	SAMN12375002	PRJNA512636	SRA
SRR9847375	M21756	type_f	124	N/A	Potts et al 2019; CDC	USA	2010	N/A	blood	N/A		Illumina HiSeq 2500	SAMN12375000	PRJNA512636	SRA
GCF_003490865	M22154	type_b	54	N/A	CDC, Topaz et al. 2018	N/A	N/A	N/A	N/A	N/A		Pac Bio	SAMN09704918	PRJNA428178	Contig
GCF_003496985	M22533	type_b	117	N/A	CDC, Topaz et al. 2018	USA	2010	N/A	blood	N/A	SAMN12374996	Pac Bio	SAMN09704919	PRJNA428178	Contig
SRR9847632	M22861	type_f	124	N/A	Potts et al 2019; CDC	USA	2011	N/A	blood	N/A		Illumina HiSeq 2500	SAMN12374993	PRJNA512636	SRA
SRR9847444	M22909	type_f	124	N/A	Potts et al 2019; CDC	USA	2011	N/A	CSF	N/A		Illumina HiSeq 2500	SAMN12374990	PRJNA512636	SRA
SRR9847370	M22930	type_e	127	N/A	Potts et al 2019; CDC	USA	2011	N/A	blood	N/A		Illumina HiSeq 2500	SAMN12374986	PRJNA512636	SRA
SRR9847009	M22938	type_e	127	N/A	Potts et al 2019; CDC	USA	2011	N/A	blood	N/A		Illumina HiSeq 2500	SAMN12374984	PRJNA512636	SRA
SRR9847007	M22974	type_f	598	N/A	Potts et al 2019; CDC	USA	2011	N/A	CSF	N/A		Illumina HiSeq 2500	SAMN12374982	PRJNA512636	SRA
SRR9847002	M23181	type_e	18	N/A	Potts et al 2019; CDC	USA	2011	N/A	blood	N/A		Illumina HiSeq 2500	SAMN12374977	PRJNA512636	SRA
SRR9847386	M23193	type_f	124	N/A	Potts et al 2019; CDC	USA	2011	N/A	blood	N/A		Illumina HiSeq 2500	SAMN12374976	PRJNA512636	SRA
SRR9847615	M23255	type_f	124	N/A	Potts et al 2019; CDC	USA	2011	N/A	blood	N/A		Illumina HiSeq 2500	SAMN12374974	PRJNA512636	SRA
SRR9847616	M23267	type_e	66	N/A	Potts et al 2019; CDC	USA	2011	N/A	blood	N/A		Illumina HiSeq 2500	SAMN12374973	PRJNA512636	SRA
SRR9847613	M23296	type_f	124	N/A	Potts et al 2019; CDC	USA	2011	N/A	blood	N/A		Illumina HiSeq 2500	SAMN12374972	PRJNA512636	SRA
SRR9847380	M23366	type_e	66	N/A	Potts et al 2019; CDC	USA	2011	N/A	blood	N/A		Illumina HiSeq 2500	SAMN12374970	PRJNA512636	SRA
SRR9847379	M23496	type_e	18	N/A	Potts et al 2019; CDC	USA	2011	N/A	blood	N/A		Illumina HiSeq 2500	SAMN12374967	PRJNA512636	SRA
SRR9847293	M23513	type_e	-	N/A	Potts et al 2019; CDC	USA	2011	N/A	blood	N/A		Illumina HiSeq 2500	SAMN12374966	PRJNA512636	SRA
SRR9847292	M23584	type_a	576	N/A	Potts et al 2019; CDC	USA	2011	N/A	blood	N/A		Illumina MiSeq	SAMN12374965	PRJNA512636	SRA
SRR9847220	M23586	type_f	124	N/A	Potts et al 2019; CDC	USA	2011	N/A	blood	N/A		Illumina HiSeq 2500	SAMN12374964	PRJNA512636	SRA
SRR9847219	M23626	type_f	124	N/A	Potts et al 2019; CDC	USA	2011	N/A	blood	N/A		Illumina HiSeq 2500	SAMN12374963	PRJNA512636	SRA
GCF_003496965	M24156	type_f	124	N/A	CDC, Topaz et al. 2018	USA	2012	N/A	blood	N/A	SAMN12374961	Pac Bio	SAMN09704922	PRJNA428178	Contig
SRR9847224	M24165	type_f	124	N/A	Potts et al 2019; CDC	USA	2012	N/A	blood	N/A		Illumina HiSeq 2500	SAMN12374960	PRJNA512636	SRA
SRR9847226	M24221	type_f	124	N/A	Potts et al 2019; CDC	USA	2012	N/A	blood	N/A		Illumina MiSeq	SAMN12374958	PRJNA512636	SRA
SRR9847225	M24233	type_f	124	N/A	Potts et al 2019; CDC	USA	2012	N/A	CSF	N/A		Illumina HiSeq 2500	SAMN12374957	PRJNA512636	SRA
GCF_003496945	M24275	type_e	386	N/A	CDC, Topaz et al. 2018	USA	2012	N/A	blood	N/A	SAMN12374953	Pac Bio	SAMN09704923	PRJNA428178	Contig
SRR9847013	M24277	type_f	124	N/A	Potts et al 2019; CDC	USA	2012	N/A	blood	N/A		Illumina HiSeq 2500	SAMN12374951	PRJNA512636	SRA
SRR9847287	M24311	type_e	-	N/A	Potts et al 2019; CDC	USA	2012	N/A	blood	N/A		Illumina HiSeq 2500	SAMN12374949	PRJNA512636	SRA
SRR9847288	M24313	type_e	18	N/A	Potts et al 2019; CDC	USA	2012	N/A	blood	N/A		Illumina MiSeq	SAMN12374948	PRJNA512636	SRA
SRR9847289	M24314	type_f	124	N/A	Potts et al 2019; CDC	USA	2012	N/A	blood	N/A		Illumina HiSeq 2500	SAMN12374947	PRJNA512636	SRA
SRR9847556	M24316	type_e	386	N/A	Potts et al 2019; CDC	USA	2012	N/A	blood	N/A	Some issues Virulence	Illumina MiSeq	SAMN12374946	PRJNA512636	SRA
SRR9847555	M24320	type_f	124	N/A	Potts et al 2019; CDC	USA	2012	N/A	blood	N/A		Illumina HiSeq 2500	SAMN12374945	PRJNA512636	SRA
SRR9847560	M24321	type_e	-	N/A	Potts et al 2019; CDC	USA	2012	N/A	blood	N/A		Illumina HiSeq 2500	SAMN12374944	PRJNA512636	SRA
SRR9847557	M24459	type_f	124	N/A	Potts et al 2019; CDC	USA	2012	N/A	blood	N/A		Illumina HiSeq 2500	SAMN12374941	PRJNA512636	SRA
SRR9847562	M24542	type_f	124	N/A	Potts et al 2019; CDC	USA	2012	N/A	blood	N/A		Illumina HiSeq 2500	SAMN12374938	PRJNA512636	SRA
SRR9847532	M24553	type_e	18	N/A	Potts et al 2019; CDC	USA	2012	N/A	blood	N/A		Illumina HiSeq 2500	SAMN12374936	PRJNA512636	SRA
SRR9847530	M24598	type_f	124	N/A	Potts et al 2019; CDC	USA	2012	N/A	blood	N/A		Illumina HiSeq 2500	SAMN12374934	PRJNA512636	SRA
SRR9847498	M24613	type_e	18	N/A	Potts et al 2019; CDC	USA	2012	N/A	blood	N/A		Illumina HiSeq 2500	SAMN12374933	PRJNA512636	SRA
SRR9847527	M25053	type_e	1758	N/A	Potts et al 2019; CDC	USA	2012	N/A	blood	N/A		Illumina HiSeq 2500	SAMN12374931	PRJNA512636	SRA
SRR9847525	M25141	type_a	372	N/A	Potts et al 2019; CDC	USA	2012	N/A	blood	N/A		Illumina MiSeq	SAMN12374929	PRJNA512636	SRA
SRR9847523	M25258	type_e	18	N/A	Potts et al 2019; CDC	USA	2012	N/A	blood	N/A		Illumina MiSeq	SAMN12374927	PRJNA512636	SRA
GCF_003352345	M25267	type_e	fucK(-)	N/A	CDC, Topaz et al. 2018	USA	2012	N/A	CSF	N/A	SAMN12384599, SAMN03378816	Pac Bio	SAMN09704927	PRJNA428178	Complete
SRR9847245	M25325	type_b	6	N/A	Potts et al 2019; CDC	USA	2012	N/A	blood	N/A		Illumina MiSeq	SAMN12374925	PRJNA512636	SRA
SRR9847246	M25327	type_f	124	N/A	Potts et al 2019; CDC	USA	2012	N/A	blood	N/A		Illumina MiSeq	SAMN12374924	PRJNA512636	SRA
GCF_003351585	M25588	type_a	56	N/A	CDC, Topaz et al. 2018	USA	2012	N/A	CSF	N/A	SAMN12384601, SAMN03378818	Pac Bio	SAMN09704928	PRJNA428178	Complete
SRR9847250	M25697	type_f	124	N/A	Potts et al 2019; CDC	USA	2012	N/A	blood	N/A		Illumina HiSeq 2500	SAMN12374920	PRJNA512636	SRA
SRR9847251	M25751	type_e	18	N/A	Potts et al 2019; CDC	USA	2013	N/A	blood	N/A		Illumina HiSeq 2500	SAMN12374919	PRJNA512636	SRA
SRR9847025	M25801	type_f	124	N/A	Potts et al 2019; CDC	USA	2013	N/A	blood	N/A		Illumina HiSeq 2500	SAMN12374916	PRJNA512636	SRA
SRR9847024	M25832	type_f	124	N/A	Potts et al 2019; CDC	USA	2013	N/A	blood	N/A		Illumina HiSeq 2500	SAMN12374915	PRJNA512636	SRA
SRR9847077	M25889	type_f	1739	N/A	Potts et al 2019; CDC	USA	2013	N/A	blood	N/A		Illumina HiSeq 2500	SAMN12374912	PRJNA512636	SRA
SRR9847076	M25895	type_f	124	N/A	Potts et al 2019; CDC	USA	2013	N/A	blood	N/A		Illumina HiSeq 2500	SAMN12374911	PRJNA512636	SRA
SRR9847078	M25905	type_f	124	N/A	Potts et al 2019; CDC	USA	2013	N/A	blood	N/A		Illumina MiSeq	SAMN12374909	PRJNA512636	SRA
SRR9847080	M25934	type_f	124	N/A	Potts et al 2019; CDC	USA	2013	N/A	blood	N/A		Illumina HiSeq 2500	SAMN12374907	PRJNA512636	SRA
SRR9847029	M25995	type_f	124	N/A	Potts et al 2019; CDC	USA	2013	N/A	blood	N/A		Illumina HiSeq 2500	SAMN12374904	PRJNA512636	SRA
SRR9847307	M26029	type_a	62	N/A	Potts et al 2019; CDC	USA	2013	N/A	blood	N/A		Illumina HiSeq 2500	SAMN12374902	PRJNA512636	SRA
SRR9847028	M26030	type_f	124	N/A	Potts et al 2019; CDC	USA	2013	N/A	blood	N/A		Illumina HiSeq 2500	SAMN12374901	PRJNA512636	SRA
SRR9847032	M26064	type_f	124	N/A	Potts et al 2019; CDC	USA	2013	N/A	blood	N/A		Illumina HiSeq 2500	SAMN12374897	PRJNA512636	SRA
SRR9847045	M26074	type_e	66	N/A	Potts et al 2019; CDC	USA	2013	N/A	blood	N/A		Illumina HiSeq 2500	SAMN12374896	PRJNA512636	SRA
SRR9847044	M26316	type_f	124	N/A	Potts et al 2019; CDC	USA	2013	N/A	blood	N/A		Illumina HiSeq 2500	SAMN12374895	PRJNA512636	SRA
GCF_003492045	M26329	type_b	95	N/A	CDC, Topaz et al. 2018	USA	2013	N/A	N/A	N/A	SAMN12384602, SAMN03378819	Pac Bio	SAMN09704930	PRJNA428178	Contig
SRR9847316	M26339	type_f	1740	N/A	Potts et al 2019; CDC	USA	2013	N/A	blood	N/A		Illumina HiSeq 2500	SAMN12374891	PRJNA512636	SRA
SRR9847322	M27283	type_a	576	N/A	Potts et al 2019; CDC	USA	2013	N/A	blood	N/A		Illumina HiSeq 2500	SAMN12374889	PRJNA512636	SRA
SRR9847320	M27300	type_a	56	N/A	Potts et al 2019; CDC	USA	2013	N/A	blood	N/A		Illumina HiSeq 2500	SAMN12374887	PRJNA512636	SRA
SRR9847185	M27351	type_e	122	N/A	Potts et al 2019; CDC	USA	2013	N/A	blood	N/A		Illumina HiSeq 2500	SAMN12374886	PRJNA512636	SRA
SRR9847180	M27668	type_a	62	N/A	Potts et al 2019; CDC	USA	2013	N/A	CSF	N/A		Illumina HiSeq 2500	SAMN12374884	PRJNA512636	SRA
SRR9847646	M27968	type_f	124	N/A	Potts et al 2019; CDC	USA	2014	N/A	blood	N/A		Illumina HiSeq 2500	SAMN12374879	PRJNA512636	SRA
GCF_003490755	M28025	type_b	6	N/A	CDC, Topaz et al. 2018	N/A	N/A	N/A	N/A	N/A		Pac Bio	SAMN09704931	PRJNA428178	Contig
SRR9847096	M28046	type_a	56	N/A	Potts et al 2019; CDC	USA	2014	N/A	blood	N/A		Illumina HiSeq 2500	SAMN12374873	PRJNA512636	SRA
SRR9847507	M28099	type_e	66	N/A	Potts et al 2019; CDC	USA	2013	N/A	Cyst	N/A		Illumina MiSeq	SAMN12374872	PRJNA512636	SRA
SRR9847506	M28139	type_f	124	N/A	Potts et al 2019; CDC	USA	2014	N/A	CSF	N/A		Illumina HiSeq 2500	SAMN12374871	PRJNA512636	SRA
SRR9847092	M28148	type_f	124	N/A	Potts et al 2019; CDC	USA	2014	N/A	blood	N/A		Illumina HiSeq 2500	SAMN12374869	PRJNA512636	SRA
SRR9847095	M28156	type_f	124	N/A	Potts et al 2019; CDC	USA	2014	N/A	blood	N/A		Illumina HiSeq 2500	SAMN12374868	PRJNA512636	SRA
SRR9847228	M28160	type_f	124	N/A	Potts et al 2019; CDC	USA	2013	N/A	blood	N/A		Illumina HiSeq 2500	SAMN12374866	PRJNA512636	SRA
SRR9847162	M28296	type_f	124	N/A	Potts et al 2019; CDC	USA	2014	N/A	blood	N/A		Illumina HiSeq 2500	SAMN12374864	PRJNA512636	SRA
SRR9847163	M28304	type_e	66	N/A	Potts et al 2019; CDC	USA	2014	N/A	blood	N/A		Illumina HiSeq 2500	SAMN12374863	PRJNA512636	SRA
SRR9847503	M28353	type_f	598	N/A	Potts et al 2019; CDC	USA	2014	N/A	CSF	N/A		Illumina HiSeq 2500	SAMN12374859	PRJNA512636	SRA
SRR9847500	M28354	type_e	18	N/A	Potts et al 2019; CDC	USA	2014	N/A	blood	N/A		Illumina HiSeq 2500	SAMN12374858	PRJNA512636	SRA
SRR9847390	M28396	type_f	124	N/A	Potts et al 2019; CDC	USA	2014	N/A	blood	N/A		Illumina HiSeq 2500	SAMN12374855	PRJNA512636	SRA
SRR9847428	M28489	type_f	124	N/A	Potts et al 2019; CDC	USA	2014	N/A	blood	N/A		Illumina HiSeq 2500	SAMN12374851	PRJNA512636	SRA
SRR9847427	M28590	type_f	124	N/A	Potts et al 2019; CDC	USA	2014	N/A	blood	N/A		Illumina HiSeq 2500	SAMN12374850	PRJNA512636	SRA
SRR9847426	M28610	type_a	56	N/A	Potts et al 2019; CDC	USA	2014	N/A	CSF	N/A		Illumina HiSeq 2500	SAMN12374849	PRJNA512636	SRA
GCF_003493725	M28766	type_b	637	N/A	CDC, Topaz et al. 2018	N/A	N/A	N/A	N/A	N/A		Pac Bio	SAMN09704932	PRJNA428178	Contig
SRR9847339	M29392	type_f	124	N/A	Potts et al 2019; CDC	USA	2015	N/A	blood	N/A		Illumina HiSeq 2500	SAMN12374841	PRJNA512636	SRA
SRR9847341	M29403	type_a	576	N/A	Potts et al 2019; CDC	USA	2014	N/A	blood	N/A		Illumina HiSeq 2500	SAMN12374839	PRJNA512636	SRA
GCF_003490605	M29665	type_b	6	N/A	CDC, Topaz et al. 2018	N/A	N/A	N/A	N/A	N/A		Pac Bio	SAMN09704934	PRJNA428178	Contig
SRR9847466	M29690	type_f	124	N/A	Potts et al 2019; CDC	USA	2015	N/A	blood	N/A		Illumina HiSeq 2500	SAMN12374836	PRJNA512636	SRA
SRR9847584	M36692	type_f	1127	N/A	Potts et al 2019; CDC	USA	2015	N/A	blood	N/A		Illumina HiSeq 2500	SAMN12374822	PRJNA512636	SRA
SRR9847346	M36705	type_a	62	N/A	Potts et al 2019; CDC	USA	2015	N/A	CSF	N/A		Illumina HiSeq 2500	SAMN12374821	PRJNA512636	SRA
SRR9847053	M38057	type_e	-	N/A	Potts et al 2019; CDC	USA	2015	N/A	blood	N/A		Illumina MiSeq	SAMN12374812	PRJNA512636	SRA
SRR9847052	M38656	type_a	23	N/A	Potts et al 2019; CDC	USA	2015	N/A	blood	N/A		Illumina HiSeq 2500	SAMN12374811	PRJNA512636	SRA
SRR9847577	M38888	type_a	576	N/A	Potts et al 2019; CDC	USA	2015	N/A	blood	N/A		Illumina MiSeq	SAMN12374806	PRJNA512636	SRA
SRR9847578	M38973	type_f	124	N/A	Potts et al 2019; CDC	USA	2016	N/A	blood	N/A		Illumina MiSeq	SAMN12374805	PRJNA512636	SRA
SRR9847057	M38977	type_e	18	N/A	Potts et al 2019; CDC	USA	2016	N/A	blood	N/A		Illumina MiSeq	SAMN12374803	PRJNA512636	SRA
SRR9847573	M39243	type_a	576	N/A	Potts et al 2019; CDC	USA	2016	N/A	blood	N/A		Illumina MiSeq	SAMN12374802	PRJNA512636	SRA
SRR9847574	M39244	type_a	62	N/A	Potts et al 2019; CDC	USA	2016	N/A	blood	N/A		Illumina MiSeq	SAMN12374801	PRJNA512636	SRA
SRR9847571	M39451	type_a	56	N/A	Potts et al 2019; CDC	USA	2016	N/A	blood	N/A		Illumina MiSeq	SAMN12374800	PRJNA512636	SRA
SRR9847569	M39466	type_f	124	N/A	Potts et al 2019; CDC	USA	2016	N/A	blood	N/A		Illumina MiSeq	SAMN12374798	PRJNA512636	SRA
SRR9847463	M39476	type_b	6	N/A	Potts et al 2019; CDC	USA	2016	N/A	blood	N/A		Illumina MiSeq	SAMN12374795	PRJNA512636	SRA
SRR9847458	M39482	type_f	124	N/A	Potts et al 2019; CDC	USA	2016	N/A	blood	N/A		Illumina MiSeq	SAMN12374794	PRJNA512636	SRA
SRR9847409	M39483	type_a	56	N/A	Potts et al 2019; CDC	USA	2016	N/A	blood	N/A		Illumina MiSeq	SAMN12374793	PRJNA512636	SRA
SRR9847408	M39484	type_e	18	N/A	Potts et al 2019; CDC	USA	2016	N/A	blood	N/A		Illumina MiSeq	SAMN12374792	PRJNA512636	SRA
SRR9847462	M39488	type_f	124	N/A	Potts et al 2019; CDC	USA	2016	N/A	blood	N/A		Illumina MiSeq	SAMN12374790	PRJNA512636	SRA
SRR9847461	M39491	type_a	56	N/A	Potts et al 2019; CDC	USA	2016	N/A	blood	N/A		Illumina MiSeq	SAMN12374789	PRJNA512636	SRA
SRR9847459	M39540	type_a	56	N/A	Potts et al 2019; CDC	USA	2016	N/A	blood	N/A		Illumina MiSeq	SAMN12374787	PRJNA512636	SRA
SRR9847254	M39546	type_a	62	N/A	Potts et al 2019; CDC	USA	2016	N/A	blood	N/A		Illumina MiSeq	SAMN12374786	PRJNA512636	SRA
SRR9847255	M39559	type_a	56	N/A	Potts et al 2019; CDC	USA	2016	N/A	blood	N/A		Illumina MiSeq	SAMN12374785	PRJNA512636	SRA
SRR9847324	M39562	type_a	56	N/A	Potts et al 2019; CDC	USA	2016	N/A	blood	N/A		Illumina MiSeq	SAMN12374784	PRJNA512636	SRA
SRR9847325	M39572	type_a	56	N/A	Potts et al 2019; CDC	USA	2016	N/A	CSF	N/A		Illumina MiSeq	SAMN12374783	PRJNA512636	SRA
SRR9847326	M39576	type_a	1785	N/A	Potts et al 2019; CDC	USA	2016	N/A	blood	N/A		Illumina MiSeq	SAMN12374782	PRJNA512636	SRA
SRR9847327	M39577	type_a	1785	N/A	Potts et al 2019; CDC	USA	2016	N/A	CSF	N/A		Illumina MiSeq	SAMN12374781	PRJNA512636	SRA
SRR9847256	M39587	type_a	62	N/A	Potts et al 2019; CDC	USA	2016	N/A	CSF	N/A		Illumina MiSeq	SAMN12374780	PRJNA512636	SRA
SRR9847259	M40381	type_a	56	N/A	Potts et al 2019; CDC	USA	2016	N/A	blood	N/A		Illumina MiSeq	SAMN12374777	PRJNA512636	SRA
SRR9847499	M40802	type_b	53	N/A	Potts et al 2019; CDC	USA	2016	N/A	CSF	N/A		Illumina MiSeq	SAMN12374776	PRJNA512636	SRA
SRR9847230	M40804	type_b	44	N/A	Potts et al 2019; CDC	USA	2016	N/A	CSF	N/A		Illumina MiSeq	SAMN12374774	PRJNA512636	SRA
SRR9847536	M40888	type_b	6	N/A	Potts et al 2019; CDC	USA	2016	N/A	blood	N/A		Illumina MiSeq	SAMN12374770	PRJNA512636	SRA
SRR9847150	M41412	type_b	54	N/A	Potts et al 2019; CDC	USA	2016	N/A	blood	N/A		Illumina MiSeq	SAMN12374761	PRJNA512636	SRA
SRR9847156	M41418	type_f	124	N/A	Potts et al 2019; CDC	USA	2016	N/A	blood	N/A		Illumina MiSeq	SAMN12374759	PRJNA512636	SRA
SRR9847394	M41739	type_f	124	N/A	Potts et al 2019; CDC	USA	2017	N/A	blood	N/A		Illumina MiSeq	SAMN12374746	PRJNA512636	SRA
SRR9847642	M41813	type_a	576	N/A	Potts et al 2019; CDC	USA	2017	N/A	CSF	N/A		Illumina MiSeq	SAMN12374743	PRJNA512636	SRA
SRR9847414	M41991	type_a	56	N/A	Potts et al 2019; CDC	USA	2016	N/A	blood	N/A		Illumina MiSeq	SAMN12374741	PRJNA512636	SRA
SRR9847187	M41997	type_f	1793	N/A	Potts et al 2019; CDC	USA	2017	N/A	blood	N/A		Illumina MiSeq	SAMN12374740	PRJNA512636	SRA
GCF_900635795	NCTC11394	type_b	6	N/A	Welcom Trust Sanger	N/A	1800/2017	N/A	N/A	N/A		PacBio RS	SAMEA3207623	PRJEB6403	Complete
GCF_900475755	NCTC11426	type_f	123	N/A	Welcom Trust Sanger	N/A	1900/1982	N/A	N/A	N/A		PacBio RS	SAMEA3893456	PRJEB6403	Complete
GCF_900478275	NCTC13377	type_b	44	N/A	Welcom Trust Sanger	N/A	1800/2007	N/A	N/A	N/A		PacBio RS	SAMEA3221101	PRJEB6403	Complete
GCF_900478735	NCTC8455	type_e	27	N/A	Welcom Trust Sanger	N/A	1951	N/A	N/A	N/A		PacBio RS	SAMEA2822163	PRJEB6403	Complete
GCF_901472485	NCTC8468	type_b	464	IV	Pittman 1942/1946, Welcom Trust Sanger	N/A	1940	N/A	Spinal fluid	child suffering from meningitis	Strain also known as 576 and ATCC 9334	PacBio RS	SAMEA3222080	PRJEB6403	Complete
GCF_001856725	NML-Hia-1	type_a	23	N/A	Public Health Agency of Canada	Manitoba, Canada	2011	Invasive disease	blood	N/A		PacBio	SAMN05714732	PRJNA328024	Complete
GCF_003415475	P589-8275	type_e	18	N/A	Institute of Agrobiotechnology	Spain,Catalunya	2012-05-22	Chronic obstructive pulmonary disease (COPD)	sputum	61y,male, 1 patient ID		Illumina NextSeq500	SAMN07421866	PRJNA282520	Contig
GCF_900407385	PTHi-10983	type_d	10	N/A	Pinto et al. 2019	Portugal	2009	N/A	CSF	N/A		Illumina MiSeq	SAMEA4643468	PRJEB26586	Contig
GCF_900407355	PTHi-11310	type_b	6	N/A	Pinto et al. 2019	Portugal	2010	N/A	CSF	N/A		Illumina MiSeq	SAMEA4643472	PRJEB26586	Contig
GCF_900407455	PTHi-12251	type_b	6	N/A	Pinto et al. 2019	Portugal	2011	N/A	blood	N/A		Illumina MiSeq	SAMEA4643478	PRJEB26586	Contig
GCF_900407445	PTHi-12277	type_a	23	N/A	Pinto et al. 2019	Portugal	2012	N/A	blood	N/A		Illumina MiSeq	SAMEA4643479	PRJEB26586	Contig
GCF_900407525	PTHi-12411	type_b	190	N/A	Pinto et al. 2019	Portugal	2012	N/A	CSF	N/A		Illumina MiSeq	SAMEA4643486	PRJEB26586	Contig
GCF_900407585	PTHi-12591	type_b	6	N/A	Pinto et al. 2019	Portugal	2013	N/A	blood	N/A		Illumina MiSeq	SAMEA4643490	PRJEB26586	Contig
GCF_900407565	PTHi-12613	type_e	18	N/A	Pinto et al. 2019	Portugal	2012	N/A	blood	N/A		Illumina MiSeq	SAMEA4643491	PRJEB26586	Contig
GCF_900407605	PTHi-12851	type_a	1828	N/A	Pinto et al. 2019	Portugal	2013	N/A	blood	N/A		Illumina MiSeq	SAMEA4643492	PRJEB26586	Contig
GCF_900407645	PTHi-13034	type_f	124	N/A	Pinto et al. 2019	Portugal	2014	N/A	blood	N/A		Illumina MiSeq	SAMEA4643496	PRJEB26586	Contig
GCF_900407625	PTHi-13064	type_b	6	N/A	Pinto et al. 2019	Portugal	2014	N/A	blood	N/A		Illumina MiSeq	SAMEA4643497	PRJEB26586	Contig
GCF_900407725	PTHi-13399	type_b	6	N/A	Pinto et al. 2019	Portugal	2015	N/A	blood	N/A		Illumina MiSeq	SAMEA4643506	PRJEB26586	Contig
GCF_900407695	PTHi-13476	type_b	6	N/A	Pinto et al. 2019	Portugal	2016	N/A	blood	N/A		Illumina MiSeq	SAMEA4643507	PRJEB26586	Contig
GCF_900407815	PTHi-1443	type_b	6	N/A	Pinto et al. 2019	Portugal	1992	N/A	CSF	N/A		Illumina MiSeq	SAMEA4643426	PRJEB26586	Contig
GCF_900407835	PTHi-1472	type_b	6	N/A	Pinto et al. 2019	Portugal	1992	N/A	CSF	N/A		Illumina MiSeq	SAMEA4643428	PRJEB26586	Contig
GCF_900407865	PTHi-1539	type_b	282	N/A	Pinto et al. 2019	Portugal	1992	N/A	CSF	N/A		Illumina MiSeq	SAMEA4643429	PRJEB26586	Contig
GCF_900407895	PTHi-1751	type_b	6	N/A	Pinto et al. 2019	Portugal	1993	N/A	CSF	N/A		Illumina MiSeq	SAMEA4643430	PRJEB26586	Contig
GCF_900407885	PTHi-1905	type_b	6	N/A	Pinto et al. 2019	Portugal	1992	N/A	CSF	N/A		Illumina MiSeq	SAMEA4643431	PRJEB26586	Contig
GCF_900407875	PTHi-1909	type_b	6	N/A	Pinto et al. 2019	Portugal	1992	N/A	CSF	N/A		Illumina MiSeq	SAMEA4643432	PRJEB26586	Contig
GCF_900407845	PTHi-2048	type_b	6	N/A	Pinto et al. 2019	Portugal	1993	N/A	CSF	N/A		Illumina MiSeq	SAMEA4643433	PRJEB26586	Contig
GCF_900407965	PTHi-2974	type_b	6	N/A	Pinto et al. 2019	Portugal	1997	N/A	blood	N/A		Illumina MiSeq	SAMEA4643436	PRJEB26586	Contig
GCF_900407995	PTHi-3448	type_b	6	N/A	Pinto et al. 2019	Portugal	1997	N/A	CSF	N/A		Illumina MiSeq	SAMEA4643441	PRJEB26586	Contig
GCF_900407985	PTHi-3449	type_b	6	N/A	Pinto et al. 2019	Portugal	1998	N/A	CSF	N/A		Illumina MiSeq	SAMEA4643442	PRJEB26586	Contig
GCF_900408015	PTHi-3511	type_b	6	N/A	Pinto et al. 2019	Portugal	1998	N/A	blood	N/A		Illumina MiSeq	SAMEA4643443	PRJEB26586	Contig
GCF_900408035	PTHi-3514	type_b	6	N/A	Pinto et al. 2019	Portugal	1998	N/A	blood	N/A		Illumina MiSeq	SAMEA4643444	PRJEB26586	Contig
GCF_900408005	PTHi-4111	type_b	6	N/A	Pinto et al. 2019	Portugal	1999	N/A	CSF	N/A		Illumina MiSeq	SAMEA4643447	PRJEB26586	Contig
GCF_900408055	PTHi-4419	type_b	6	N/A	Pinto et al. 2019	Portugal	1999	N/A	blood	N/A		Illumina MiSeq	SAMEA4643448	PRJEB26586	Contig
GCF_900408045	PTHi-4816	type_b	6	N/A	Pinto et al. 2019	Portugal	2000	N/A	blood	N/A		Illumina MiSeq	SAMEA4643449	PRJEB26586	Contig
GCF_900408065	PTHi-4896	type_b	6	N/A	Pinto et al. 2019	Portugal	2001	N/A	blood	N/A		Illumina MiSeq	SAMEA4643451	PRJEB26586	Contig
GCF_900408115	PTHi-7217	type_b	6	N/A	Pinto et al. 2019	Portugal	2003	N/A	blood	N/A		Illumina MiSeq	SAMEA4643459	PRJEB26586	Contig
GCF_900408125	PTHi-7714	type_b	6	N/A	Pinto et al. 2019	Portugal	2004	N/A	blood	N/A		Illumina MiSeq	SAMEA4643460	PRJEB26586	Contig
GCF_900408185	PTHi-9817	type_b	6	N/A	Pinto et al. 2019	Portugal	2007	N/A	blood	N/A		Illumina MiSeq	SAMEA4643465	PRJEB26586	Contig
GCF_007896915	Strain0	type_b	119	N/A	Hegstad et al. 2020	Norway	1983	septicemia	blood	N/A	first Nordic case of multidrug-resistant H. influenzae septicemia		SAMN12390016	PRJNA557131	Contig
GCF_007897105	StrainI	type_f	124	N/A	Hegstad et al. 2020	Norway	2012	otitis media?	ear	N/A			SAMN12390027	PRJNA557131	Contig
GCF_002237715	WAPHL1	type_f	124	I	Batemann et al. 2017	Seattle, Washington, USA	2016	sepsis, hypoxemic respiratory failure	blood	male 50s, Co-infection with Staphylococcus sp		Illumina MiSeq	SAMN07230036	PRJNA338014	Scaffold

## Sheet: Table S2
Table S2: List of virulence associated intervals (based on the Virulence Factor Database (Chen et al. 2005) and Pinto et al. 2019), their mappability (computed using GenMap) and coverage statistics for HI-EDI064.
									Coverage Statistics for HI-EDI064
Gene	Reference Genome	Serotype	NCBI Accesion Nb	Reference Locus Name	Type	START	STOP	GenMap (K50)	Number of Features Reads	Covered Bases	Length of Interval	Coverage
comA	Rd KW20	NTHi (HiD)	NC_000907	HI0439	Homologs of Type II Secretion System	459749	460546	1	82	751	797	0.942284
comB	Rd KW20	NTHi (HiD)	NC_000907	HI0438	Homologs of Type II Secretion System	459242	459748	1	27	287	506	0.567194
comC	Rd KW20	NTHi (HiD)	NC_000907	HI0437	Homologs of Type II Secretion System	458724	459245	1	50	475	521	0.911708
comD	Rd KW20	NTHi (HiD)	NC_000907	HI0436	Homologs of Type II Secretion System	458314	458727	1	36	324	413	0.784504
comE	Rd KW20	NTHi (HiD)	NC_000907	HI0435	Homologs of Type II Secretion System	456967	458304	1	117	1161	1337	0.868362
comF	Rd KW20	NTHi (HiD)	NC_000907	HI0434	Homologs of Type II Secretion System	456269	456958	1	66	590	689	0.856313
galE	Rd KW20	NTHi (HiD)	NC_000907	HI0351	Exopolysaccharide Associated Protein	378043	379059	1	102	995	1016	0.979331
galU	Rd KW20	NTHi (HiD)	NC_000907	HI0812	Exopolysaccharide Associated Protein	862342	863229	1	101	875	887	0.986471
gmhA/lpcA	Rd KW20	NTHi (HiD)	NC_000907	HI1181	Lipooligosaccharide Associated Protein	1248116	1248700	1	62	548	584	0.938356
gmhB	Rd KW20	NTHi (HiD)	NC_000907	HI0621.1	Lipooligosaccharide Associated Protein	656212	656766	1	61	518	554	0.935018
hap	86-028NP	NTHI	NC_007146.2	NTHI0354	Haemophilus Adhesion Protein	338010	342188	1	250	2325	4178	0.556486
hemH	Rd KW20	NTHi (HiD)	NC_000907	HI1160	Heme Biosynthesis	1229539	1230510	1	104	938	971	0.966014
hemM/lolB	Rd KW20	NTHi (HiD)	NC_000907	HI1607	Heme Biosynthesis	1673345	1673974	1	49	456	629	0.72496
hemN	Rd KW20	NTHi (HiD)	NC_000907	HI0463	Heme Biosynthesis	485219	486370	1	112	1071	1151	0.930495
hemR	Rd KW20	NTHi (HiD)	NC_000907	HI0113	Heme Biosynthesis	120441	122675	1	175	1788	2234	0.800358
hemX	Rd KW20	NTHi (HiD)	NC_000907	HI0603m	Heme Biosynthesis	631643	632856	1	138	1119	1213	0.922506
hemY	Rd KW20	NTHi (HiD)	NC_000907	HI0602	Heme Biosynthesis	630346	631632	1	131	1252	1286	0.973561
hgpA	723	NTHI	CP007472	NTHI723_01086	Lipooligosaccharide Associated Protein	1094667	1097774	0.194679	60	292	3107	0.0939813
hgpB	86-028NP	NTHI	NC_007146.2	NTHI0782	Lipooligosaccharide Associated Protein	735591	738557	0.570343	452	2540	2966	0.856372
hgpC	Rd KW20	NTHi (HiD)	NC_000907	HI0712	Lipooligosaccharide Associated Protein	758082	761336	0.0663491	311	2548	3254	0.783036
hia	R2866	NTHI	CP002277	R2866_0725	Haemophilus Adhesion Protein	723606	726896	0.72619	84	1156	3290	0.351368
hifA	R2866	NTHI	CP002277	R2866_1149	Haemagglutinating pili	1173867	1174505	1	5	108	638	0.169279
hifB	R2866	NTHI	CP002277	R2866_1148	Haemagglutinating pili	1172848	1173558	1	74	653	710	0.919718
hifC	R2866	NTHI	CP002277	R2866_1147	Haemagglutinating pili	1170240	1172753	1	271	2285	2513	0.909272
hifD	R2866	NTHI	CP002277	R2866_1146	Haemagglutinating pili	1169594	1170226	1	48	463	632	0.732595
hifE	R2866	NTHI	CP002277	R2866_1145	Haemagglutinating pili	1168279	1169574	1	44	736	1295	0.56834
hitA	Rd KW20	NTHi (HiD)	NC_000907	HI0097	Haemophilus Iron Transport	104277	105274	1	122	984	997	0.986961
hitB	Rd KW20	NTHi (HiD)	NC_000907	HI0098	Haemophilus Iron Transport	105476	106912	1	155	1357	1436	0.944986
hitC	Rd KW20	NTHi (HiD)	NC_000907	HI0099	Haemophilus Iron Transport	106914	107969	1	113	965	1055	0.914692
hmwA	86-028NP	NTHI	NC_007146.2	NTHI1983	Haemophilus Adhesion Protein	1830518	1834996	1	0	0	4478	0
hmwB	86-028NP	NTHI	NC_007146.2	NTHI1984	Haemophilus Adhesion Protein	1835147	1836784	1	0	0	1637	0
hmwC	86-028NP	NTHI	NC_007146.2	NTHI1985	Haemophilus Adhesion Protein	1836978	1838930	1	1	31	1952	0.0158811
hsf	10810	HiB	NC_016809.1	HIB_19060	Haemophilus Adhesion Protein	1952043	1960115	0.725926	207	2588	8072	0.320614
htrA	Rd KW20	NTHi (HiD)	NC_000907	HI1259	Lipooligosaccharide Associated Protein	1335673	1337073	1	151	1280	1400	0.914286
htrB	Rd KW20	NTHi (HiD)	NC_000907	HI1527	Lipooligosaccharide Associated Protein	1597280	1598215	1	85	770	935	0.823529
hxuA	Rd KW20	NTHi (HiD)	NC_000907	HI0264	Heme/Hemopexin-binding complex	296234	298951	1	208	2168	2717	0.797939
hxuB	Rd KW20	NTHi (HiD)	NC_000907	HI0263	Heme/Hemopexin-binding complex	294525	296222	1	213	1597	1697	0.941072
hxuC	Rd KW20	NTHi (HiD)	NC_000907	HI0262	Heme/Hemopexin-binding complex	292279	294450	1	202	1882	2171	0.866882
iga_1	Rd KW20	NTHi (HiD)	NC_000907	HI0990	Lipooligosaccharide Associated Protein	1048389	1053473	1	243	2689	5084	0.528914
kdkA	Rd KW20	NTHi (HiD)	NC_000907	HI0260.1	Lipooligosaccharide Associated Protein	290110	290835	1	112	679	725	0.936552
kdsA	Rd KW20	NTHi (HiD)	NC_000907	HI1557	Lipooligosaccharide Associated Protein	1627912	1628766	1	87	694	854	0.812646
kdsB	Rd KW20	NTHi (HiD)	NC_000907	HI0058	Lipooligosaccharide Associated Protein	59486	60250	1	83	719	764	0.941099
kdtA	Rd KW20	NTHi (HiD)	NC_000907	HI0652	Lipooligosaccharide Associated Protein	696057	697340	1	114	1086	1283	0.846454
kfiC	Rd KW20	NTHi (HiD)	NC_000907	HI0868	Lipooligosaccharide Associated Protein	920571	921323	1	0	0	752	0
kpsF	Rd KW20	NTHi (HiD)	NC_000907	HI1678	Lipooligosaccharide Associated Protein	1746890	1747903	1	106	811	1013	0.800592
lex2A	R2866	NTHI	CP002277	R2866_1643	Lipooligosaccharide Associated Protein	1671367	1671696	0.692308	127	110	329	0.334347
lex2B	R2866	NTHI	CP002277	R2866_1642	Lipooligosaccharide Associated Protein	1670610	1671353	1	0	0	743	0
lgtA	Rd KW20	NTHi (HiD)	NC_000907	HI1578	Lipooligosaccharide Associated Protein	1646702	1647673	1	0	0	971	0
lgtC	Rd KW20	NTHi (HiD)	NC_000907	HI0258	Lipooligosaccharide Associated Protein	288442	289434	0.27306	298	846	992	0.852823
lgtF	Rd KW20	NTHi (HiD)	NC_000907	HI0653	Lipooligosaccharide Associated Protein	697403	698167	1	81	718	764	0.939791
lic2A	Rd KW20	NTHi (HiD)	NC_000907	HI0550	Lipooligosaccharide Associated Protein	570690	571598	0.6375	109	877	908	0.965859
lic3A	86-028NP	NTHI	NC_007146.2	NTHI0472	Lipooligosaccharide Associated Protein	447634	448596	0.5125	106	829	962	0.861746
licA	Rd KW20	NTHi (HiD)	NC_000907	HI1537	Lipooligosaccharide Associated Protein	1608780	1609583	1	76	687	803	0.855542
licB	Rd KW20	NTHi (HiD)	NC_000907	HI1538	Lipooligosaccharide Associated Protein	1609583	1610461	1	55	638	878	0.726651
licC	Rd KW20	NTHi (HiD)	NC_000907	HI1539	Lipooligosaccharide Associated Protein	1610458	1611159	1	43	505	701	0.720399
licD	Rd KW20	NTHi (HiD)	NC_000907	HI1540	Lipooligosaccharide Associated Protein	1611159	1611956	1	66	633	797	0.794228
lpsA	Rd KW20	NTHi (HiD)	NC_000907	HI0765	Lipooligosaccharide Associated Protein	828520	829356	1	55	637	836	0.761962
lpt6	Rd KW20	NTHi (HiD)	NC_000907	HI0275	Lipooligosaccharide Associated Protein	309627	311282	1	157	1586	1655	0.958308
lpxA	Rd KW20	NTHi (HiD)	NC_000907	HI1061	Lipooligosaccharide Associated Protein	1126089	1126877	1	87	727	788	0.922589
lpxB	Rd KW20	NTHi (HiD)	NC_000907	HI1060	Lipooligosaccharide Associated Protein	1124850	1126022	1	98	1003	1172	0.855802
lpxC	Rd KW20	NTHi (HiD)	NC_000907	HI1144	Lipooligosaccharide Associated Protein	1213325	1214242	1	104	884	917	0.964013
lpxD	Rd KW20	NTHi (HiD)	NC_000907	HI0915	Lipooligosaccharide Associated Protein	969806	970831	1	97	904	1025	0.881951
lpxH	Rd KW20	NTHi (HiD)	NC_000907	HI0735	Lipooligosaccharide Associated Protein	789055	789768	1	61	581	713	0.814867
lpxK	Rd KW20	NTHi (HiD)	NC_000907	HI0059	Lipooligosaccharide Associated Protein	60321	61319	1	121	886	998	0.887776
lsgA	Rd KW20	NTHi (HiD)	NC_000907	HI1700	Lipooligosaccharide Associated Protein	1769521	1770726	1	95	1029	1205	0.853942
lsgB	Rd KW20	NTHi (HiD)	NC_000907	HI1699	Lipooligosaccharide Associated Protein	1768610	1769524	1	74	845	914	0.924508
lsgC	Rd KW20	NTHi (HiD)	NC_000907	HI1698	Lipooligosaccharide Associated Protein	1767547	1768608	1	88	945	1061	0.890669
lsgD	Rd KW20	NTHi (HiD)	NC_000907	HI1697	Lipooligosaccharide Associated Protein	1766762	1767535	1	54	587	773	0.759379
lsgE	Rd KW20	NTHi (HiD)	NC_000907	HI1696	Lipooligosaccharide Associated Protein	1765866	1766750	1	65	757	884	0.856335
lsgF	Rd KW20	NTHi (HiD)	NC_000907	HI1695	Lipooligosaccharide Associated Protein	1765061	1765846	1	89	751	785	0.956688
manB	Rd KW20	NTHi (HiD)	NC_000907	HI0740	Exopolysaccharide Associated Protein	799857	801509	1	204	1596	1652	0.966102
mrsA/glmM	Rd KW20	NTHi (HiD)	NC_000907	HI1463	Exopolysaccharide Associated Protein	1546667	1548004	1	114	1137	1337	0.850411
msbA	Rd KW20	NTHi (HiD)	NC_000907	HI0060	Lipooligosaccharide Associated Protein	61392	63155	1	200	1727	1763	0.97958
msbB	Rd KW20	NTHi (HiD)	NC_000907	HI0199	Lipooligosaccharide Associated Protein	214867	215823	1	129	932	956	0.974895
neuA	Rd KW20	NTHi (HiD)	NC_000907	HI1279	Lipooligosaccharide Associated Protein	1355984	1356670	1	77	668	686	0.973761
oapA	Rd KW20	NTHi (HiD)	NC_000907	HI0330	Lipooligosaccharide Associated Protein	357367	358662	1	105	1029	1295	0.794595
ompP1	R2866	NTHI	CP002277	R2866_0172	Lipooligosaccharide Associated Protein	174624	175979	1	21	261	1355	0.19262
ompP2	Rd KW20	NTHi (HiD)	NC_000907	HI0139	Lipooligosaccharide Associated Protein	154039	155118	1	107	895	1079	0.829472
ompP5	Rd KW20	NTHi (HiD)	NC_000907	HI1164	Lipooligosaccharide Associated Protein	1235301	1236362	1	77	592	1061	0.557964
ompP6	Rd KW20	NTHi (HiD)	NC_000907	HI0381	Lipooligosaccharide Associated Protein	402127	402588	1	55	437	461	0.947939
orfE	PittEE	NTHI	NC_009566.1	CGSHiEE_07690	Lipooligosaccharide Associated Protein	1526338	1527222	1	0	0	884	0
orfM	Rd KW20	NTHi (HiD)	NC_000907	HI0260	Lipooligosaccharide Associated Protein	289511	290098	1	72	575	587	0.979557
pgi	Rd KW20	NTHi (HiD)	NC_000907	HI1576	Exopolysaccharide Associated Protein	1644405	1646054	1	169	1459	1649	0.884779
pilA	Rd KW20	NTHi (HiD)	NC_000907	HI0299	Type IV pili	333647	334096	1	25	254	449	0.565702
pilB	Rd KW20	NTHi (HiD)	NC_000907	HI0298	Type IV pili	332256	333650	1	154	1286	1394	0.922525
pilC	Rd KW20	NTHi (HiD)	NC_000907	HI0297	Type IV pili	331039	332259	1	144	1170	1220	0.959016
pilD	Rd KW20	NTHi (HiD)	NC_000907	HI0296	Type IV pili	330350	331042	1	59	600	692	0.867052
rfaC	Rd KW20	NTHi (HiD)	NC_000907	HI0261	Lipooligosaccharide Associated Protein	290912	291955	1	110	1038	1043	0.995206
rfaD	Rd KW20	NTHi (HiD)	NC_000907	HI1114	Lipooligosaccharide Associated Protein	1180817	1181743	1	124	906	926	0.978402
rfaE	Rd KW20	NTHi (HiD)	NC_000907	HI1526	Lipooligosaccharide Associated Protein	1595753	1597183	1	161	1282	1430	0.896503
rfaF	Rd KW20	NTHi (HiD)	NC_000907	HI1105	Lipooligosaccharide Associated Protein	1168738	1169778	1	115	1014	1040	0.975
rffG	Rd KW20	NTHi (HiD)	NC_000907	HI0873	Lipooligosaccharide Associated Protein	925683	926696	1	0	0	1013	0
siaA	R2866	NTHI	CP002277	R2866_1511	Lipooligosaccharide Associated Protein	1556633	1557547	1	0	0	914	0
tbp1	Rd KW20	NTHi (HiD)	NC_000907	HI0994	Lipooligosaccharide Associated Protein	1057465	1060203	1	253	2347	2738	0.857195
tbp2	Rd KW20	NTHi (HiD)	NC_000907	HI0995	Lipooligosaccharide Associated Protein	1060231	1062108	1	55	841	1877	0.448055
vacJ	Rd KW20	NTHi (HiD)	NC_000907	HI0718	Cell Surface	766152	766904	1	77	706	752	0.93883
waaQ/orfH	Rd KW20	NTHi (HiD)	NC_000907	HI0523	Lipooligosaccharide Associated Protein	546078	547118	1	97	934	1040	0.898077
wbaP/rfbP	Rd KW20	NTHi (HiD)	NC_000907	HI0872	Lipooligosaccharide Associated Protein	924206	925621	1	2	48	1415	0.0339223
wecA	Rd KW20	NTHi (HiD)	NC_000907	HI1716	Lipooligosaccharide Associated Protein	1788088	1789155	1	114	1003	1067	0.940019
yhbX	Rd KW20	NTHi (HiD)	NC_000907	HI1005	Cell Surface	1069855	1071414	1	115	1333	1559	0.855035
yrbB	Rd KW20	NTHi (HiD)	NC_000907	HI1083	Cell Surface	1149325	1149642	1	36	311	317	0.981073
yrbC	Rd KW20	NTHi (HiD)	NC_000907	HI1084	Cell Surface	1149653	1150297	1	66	607	644	0.942547
yrbD	Rd KW20	NTHi (HiD)	NC_000907	HI1085	Cell Surface	1150327	1150830	1	38	446	503	0.88668
yrbE	Rd KW20	NTHi (HiD)	NC_000907	HI1086	Cell Surface	1150841	1151626	1	82	711	785	0.905732
yrbF	Rd KW20	NTHi (HiD)	NC_000907	HI1087	Cell Surface	1151623	1152417	1	87	781	794	0.983627

## Sheet: Table S3
Table S3: Results of the multilocus sequence typing analysis (using PubMLST): a) Typing for all modern H. influenzae genomes and b) HI-EDI064 MLST typing based on consensus sequences of the primer intervals.
a)											b)
Sample	Strain	ST	adk	atpG	frdB	fucK	mdh	pgi	recA		Genes	Primers	Sequences	RdWK20 START	RdWK20 STOP	NCTC8468 START	NCTC8468 STOP	Product Length	Allele
GCF_000012185	86-028NP	33	adk(1)	atpG(10)	frdB(1)	fucK(1)	mdh(1)	pgi(6)	recA(5)		adk	adk-F	GGTGCACCGGGTGCAGGTAA	375899	376521	609746	610390	622	136?
GCF_000016465	PittEE	107	adk(33)	atpG(8)	frdB(16)	fucK(16)	mdh(49)	pgi(2)	recA(3)			adk-R	CCTAAGATTTTATCTAACTC
GCF_000016485	PittGG	frdB(19?)	adk(1)	atpG(22)	frdB(19?)	fucK(19)	mdh(32)	pgi(17)	recA(2)		atpG	atpG-F	ATGGCAGGTGCAAAAGAGAT	501975	502532	565730	566639	557	13?
GCF_000027305	Rd KW20	1621	adk(5)	atpG(15)	frdB(7)	fucK(9)	mdh(7)	pgi(5)	recA(147)			atpG-R	TTGTACAACAGGCTTTTGCG
GCF_000165525	R2866	99	adk(5)	atpG(33)	frdB(7)	fucK(1)	mdh(22)	pgi(41)	recA(29)		frdB	frdB-F	CTTATCGTTGGTCTTGCCGT	883161	883737	117528	118298	576	127?
GCF_000165575	R2846	1622	adk(11)	atpG(2)	frdB(15)	fucK(8)	mdh(74)	pgi(61)	recA(3)			frdB-R	TTGGCACTTTCCACTTTTCC
GCF_000210875	10810	6	adk(10)	atpG(14)	frdB(4)	fucK(5)	mdh(4)	pgi(7)	recA(8)		fucK	fucK-F	ACCACTTTCGGCGTGGATGG	644501	645060	456635	458047	559	158?
GCF_000465255	KR494	124	adk(22)	atpG(19)	frdB(11)	fucK(11)	mdh(22)	pgi(19)	recA(15)			fucK-R	AAGATTTCCCAGGTGCCAGA
GCF_000698365	CGSHiCZ412602	712	adk(63)	atpG(54)	frdB(102)	fucK(1)	mdh(17)	pgi(31)	recA(10)		mdh	mdh-F	TCATTGTATGATATTGCCCC	1276600	1277147	1609901	1610836	547	322?
GCF_000767075	Hi375	3	adk(1)	atpG(1)	frdB(1)	fucK(1)	mdh(1)	pgi(1)	recA(5)			mdh-R	ACTTCTGTACCTGCATTTTG
GCF_000931575	477	1	adk(1)	atpG(1)	frdB(1)	fucK(14)	mdh(15)	pgi(1)	recA(5)		pgi	pgi-F	GGTGAAAAAATCAATCGTAC	1644657	1645246	1220569	1222218	589	~20
GCF_000931605	C486	244	adk(55)	atpG(11)	frdB(16)	fucK(14)	mdh(102)	pgi(2)	recA(3)			pgi-R	ATTGAAAGACCAATAGCTGA
GCF_000931625	723	14	adk(5)	atpG(1)	frdB(1)	fucK(1)	mdh(1)	pgi(2)	recA(5)		recA	recA-F	ATGGCAACTCAAGAAGAAAA	621940	622556	380642	381706	616	19?
GCF_000968335	2019	321	adk(28)	atpG(14)	frdB(1)	fucK(1)	mdh(62)	pgi(13)	recA(1)			recA-R	TTACCAAACATCACGCCTAT
GCF_001457655	NCTC8143	3	adk(1)	atpG(1)	frdB(1)	fucK(1)	mdh(1)	pgi(1)	recA(5)
GCF_001856725	NML-Hia-1	23	adk(13)	atpG(16)	frdB(5)	fucK(2)	mdh(3)	pgi(11)	recA(7)
GCF_002073475	FDAARGOS_199	47	adk(5)	atpG(15)	frdB(7)	fucK(9)	mdh(7)	pgi(5)	recA(11)
GCF_002966575	48P106H1	155	adk(16)	atpG(8)	frdB(16)	fucK(16)	mdh(30)	pgi(1)	recA(3)
GCF_002966595	48P153H1	155	adk(16)	atpG(8)	frdB(16)	fucK(16)	mdh(30)	pgi(1)	recA(3)
GCF_002966615	5P28H1	103	adk(1)	atpG(1)	frdB(1)	fucK(14)	mdh(9)	pgi(14)	recA(13)
GCF_002966635	5P54H1	103	adk(1)	atpG(1)	frdB(1)	fucK(14)	mdh(9)	pgi(14)	recA(13)
GCF_002966655	67P38H1	156	adk(26)	atpG(2)	frdB(15)	fucK(7)	mdh(22)	pgi(56)	recA(3)
GCF_002966675	67P56H1	156	adk(26)	atpG(2)	frdB(15)	fucK(7)	mdh(22)	pgi(56)	recA(3)
GCF_002966695	6P24H2	155	adk(16)	atpG(8)	frdB(16)	fucK(16)	mdh(30)	pgi(1)	recA(3)
GCF_002966715	6P32H1	155	adk(16)	atpG(8)	frdB(16)	fucK(16)	mdh(30)	pgi(1)	recA(3)
GCF_002966735	11P6H	159	adk(33)	atpG(8)	frdB(16)	fucK(16)	mdh(17)	pgi(2)	recA(29)
GCF_003184405	84P36H1	263	adk(28)	atpG(14)	frdB(1)	fucK(1)	mdh(16)	pgi(55)	recA(1)
GCF_003351425	M21384	62	adk(21)	atpG(12)	frdB(9)	fucK(7)	mdh(19)	pgi(24)	recA(19)
GCF_003351445	M21460	139	adk(1)	atpG(1)	frdB(1)	fucK(14)	mdh(45)	pgi(14)	recA(21)
GCF_003351465	M17648	9	adk(7)	atpG(11)	frdB(6)	fucK(8)	mdh(6)	pgi(16)	recA(9)
GCF_003351585	M25588	56	adk(13)	atpG(16)	frdB(5)	fucK(18)	mdh(3)	pgi(11)	recA(7)
GCF_003351605	M12125	7	adk(7)	atpG(11)	frdB(6)	fucK(6)	mdh(6)	pgi(16)	recA(9)
GCF_003352345	M25267	fucK(-)	adk(18)	atpG(6)	frdB(3)	fucK(-)	mdh(10)	pgi(28)	recA(12)
GCF_003352365	M13034	66	adk(18)	atpG(6)	frdB(3)	fucK(11)	mdh(10)	pgi(28)	recA(12)
GCF_003352405	M15895	18	adk(18)	atpG(6)	frdB(3)	fucK(7)	mdh(10)	pgi(28)	recA(12)
GCF_003425445	P621-7028	1025	adk(6)	atpG(20)	frdB(107)	fucK(15)	mdh(77)	pgi(8)	recA(43)
GCF_003425465	P650-8603	2022	adk(63)	atpG(57)	frdB(52)	fucK(13)	mdh(15)	pgi(267)	recA(21)
GCF_003425485	P652-8881	485	adk(33)	atpG(8)	frdB(16)	fucK(16)	mdh(78)	pgi(2)	recA(3)
GCF_003425505	P669-6977	3	adk(1)	atpG(1)	frdB(1)	fucK(1)	mdh(1)	pgi(1)	recA(5)
GCF_003425525	P642-4396	145	adk(1)	atpG(8)	frdB(1)	fucK(14)	mdh(22)	pgi(14)	recA(13)
GCF_003425565	P679-2791	1069	adk(14)	atpG(107)	frdB(1)	fucK(1)	mdh(22)	pgi(1)	recA(5)
GCF_003425585	P636-8296	12	adk(1)	atpG(1)	frdB(1)	fucK(13)	mdh(13)	pgi(25)	recA(16)
GCF_003425605	P676-2514	1069	adk(14)	atpG(107)	frdB(1)	fucK(1)	mdh(22)	pgi(1)	recA(5)
GCF_003425625	P672-7661	1789	adk(6)	atpG(20)	frdB(7)	fucK(66)	mdh(202)	pgi(39)	recA(43)
GCF_003425645	P665-7858	474	adk(3)	atpG(54)	frdB(65)	fucK(1)	mdh(64)	pgi(78)	recA(48)
GCF_003425715	P617-9224	12	adk(1)	atpG(1)	frdB(1)	fucK(13)	mdh(13)	pgi(25)	recA(16)
GCF_003425765	P595-8370	2022	adk(63)	atpG(57)	frdB(52)	fucK(13)	mdh(15)	pgi(267)	recA(21)
GCF_003425815	P615-8618	1025	adk(6)	atpG(20)	frdB(107)	fucK(15)	mdh(77)	pgi(8)	recA(43)
GCF_003425935	P641-4342	145	adk(1)	atpG(8)	frdB(1)	fucK(14)	mdh(22)	pgi(14)	recA(13)
GCF_003425955	P662-7189	46	adk(1)	atpG(25)	frdB(1)	fucK(14)	mdh(15)	pgi(1)	recA(5)
GCF_003691635	P602-8883	1025	adk(6)	atpG(20)	frdB(107)	fucK(15)	mdh(77)	pgi(8)	recA(43)
GCF_003691655	P657-8759	670	adk(42)	atpG(2)	frdB(7)	fucK(41)	mdh(17)	pgi(14)	recA(10)
GCF_008831525	PittGG	43	adk(1)	atpG(22)	frdB(19)	fucK(19)	mdh(32)	pgi(17)	recA(2)
GCF_900475755	NCTC11426	123	adk(22)	atpG(6)	frdB(11)	fucK(12)	mdh(58)	pgi(18)	recA(15)
GCF_900475995	NCTC12975	145	adk(1)	atpG(8)	frdB(1)	fucK(14)	mdh(22)	pgi(14)	recA(13)
GCF_900478275	NCTC13377	44	adk(10)	atpG(14)	frdB(4)	fucK(3)	mdh(4)	pgi(3)	recA(8)
GCF_900478325	NCTC12194	142	adk(1)	atpG(1)	frdB(1)	fucK(35)	mdh(15)	pgi(53)	recA(38)
GCF_900478735	NCTC8455	27	adk(18)	atpG(6)	frdB(3)	fucK(8)	mdh(23)	pgi(28)	recA(19)
GCF_900635795	NCTC11394	6	adk(10)	atpG(14)	frdB(4)	fucK(5)	mdh(4)	pgi(7)	recA(8)
GCF_900635805	NCTC12699	368	adk(3)	atpG(4)	frdB(17)	fucK(11)	mdh(54)	pgi(3)	recA(34)
GCF_900638105	NCTC11873	478	adk(28)	atpG(33)	frdB(7)	fucK(18)	mdh(11)	pgi(125)	recA(89)
GCF_901472485	NCTC8468	464	adk(21)	atpG(19)	frdB(35)	fucK(7)	mdh(145)	pgi(20)	recA(18)
GCF_000169815	PittHH	112	adk(3)	atpG(9)	frdB(8)	fucK(31)	mdh(14)	pgi(8)	recA(4)
GCF_001052725	1059_HINF	396	adk(10)	atpG(2)	frdB(15)	fucK(8)	mdh(26)	pgi(61)	recA(3)
GCF_001053885	1124_HINF	367	adk(1)	atpG(1)	frdB(1)	fucK(1)	mdh(67)	pgi(1)	recA(5)
GCF_001055275	536_HINF	57	adk(14)	atpG(7)	frdB(13)	fucK(7)	mdh(17)	pgi(13)	recA(17)
GCF_001055485	615_HINF	140	adk(1)	atpG(1)	frdB(1)	fucK(14)	mdh(70)	pgi(1)	recA(37)
GCF_001055615	177_HINF	57	adk(14)	atpG(7)	frdB(13)	fucK(7)	mdh(17)	pgi(13)	recA(17)
GCF_001056575	40_HINF	14	adk(5)	atpG(1)	frdB(1)	fucK(1)	mdh(1)	pgi(2)	recA(5)
GCF_001071435	614_HPAR	436	adk(40)	atpG(1)	frdB(1)	fucK(10)	mdh(15)	pgi(1)	recA(5)
GCF_001076115	1123_HINF	367	adk(1)	atpG(1)	frdB(1)	fucK(1)	mdh(67)	pgi(1)	recA(5)
GCF_001076835	492_HINF	1559	adk(60)	atpG(20)	frdB(7)	fucK(7)	mdh(31)	pgi(49)	recA(31)
GCF_001679235	CCUG 26214	368	adk(3)	atpG(4)	frdB(17)	fucK(11)	mdh(54)	pgi(3)	recA(34)
GCF_001679365	CCUG 54503	155	adk(16)	atpG(8)	frdB(16)	fucK(16)	mdh(30)	pgi(1)	recA(3)
GCF_001679415	CCUG 60490	36	adk(16)	atpG(21)	frdB(14)	fucK(16)	mdh(29)	pgi(14)	recA(3)
GCF_001908955	R535	frdB(~7)	adk(33)	atpG(11)	frdB(~7)	fucK(8)	mdh(7)	pgi(1)	recA(3)
GCF_001909005	1200	36	adk(16)	atpG(21)	frdB(14)	fucK(16)	mdh(29)	pgi(14)	recA(3)
GCF_001909015	C188	369	adk(1)	atpG(22)	frdB(19)	fucK(19)	mdh(10)	pgi(17)	recA(2)
GCF_001949825	65234 N Hi-1	1892	adk(132)	atpG(1)	frdB(38)	fucK(0)	mdh(60)	pgi(44)	recA(5)
GCF_001949855	65373 B Hi-3	fucK(148?)	adk(47)	atpG(33)	frdB(7)	fucK(148?)	mdh(66)	pgi(1)	recA(29)
GCF_001949875	65234 B Hi-2	1892	adk(132)	atpG(1)	frdB(38)	fucK(0)	mdh(60)	pgi(44)	recA(5)
GCF_001997355	ATCC 10211	44	adk(10)	atpG(14)	frdB(4)	fucK(3)	mdh(4)	pgi(3)	recA(8)
GCF_002237715	WAPHL1	124	adk(22)	atpG(19)	frdB(11)	fucK(11)	mdh(22)	pgi(19)	recA(15)
GCF_003203055	7	1683	adk(63)	atpG(54)	frdB(165)	fucK(1)	mdh(17)	pgi(31)	recA(10)
GCF_003203075	8	3	adk(1)	atpG(1)	frdB(1)	fucK(1)	mdh(1)	pgi(1)	recA(5)
GCF_003203095	11	160	adk(40)	atpG(1)	frdB(1)	fucK(14)	mdh(1)	pgi(59)	recA(3)
GCF_003203115	12	156	adk(26)	atpG(2)	frdB(15)	fucK(7)	mdh(22)	pgi(56)	recA(3)
GCF_003203155	16	145	adk(1)	atpG(8)	frdB(1)	fucK(14)	mdh(22)	pgi(14)	recA(13)
GCF_003203175	17	396	adk(10)	atpG(2)	frdB(15)	fucK(8)	mdh(26)	pgi(61)	recA(3)
GCF_003203195	18	159	adk(33)	atpG(8)	frdB(16)	fucK(16)	mdh(17)	pgi(2)	recA(29)
GCF_003203255	21	107	adk(33)	atpG(8)	frdB(16)	fucK(16)	mdh(49)	pgi(2)	recA(3)
GCF_004802015	60362_BAL_Hi2	1906	adk(63)	atpG(54)	frdB(57)	fucK(73)	mdh(17)	pgi(157)	recA(10)
GCF_004802065	60294_BAL_Hi1	1907	adk(71)	atpG(84)	frdB(111)	fucK(1)	mdh(290)	pgi(161)	recA(100)
GCF_004802145	60068_NP_Hi3	3	adk(1)	atpG(1)	frdB(1)	fucK(1)	mdh(1)	pgi(1)	recA(5)
GCF_004802165	60068_BAL_Hi1	3	adk(1)	atpG(1)	frdB(1)	fucK(1)	mdh(1)	pgi(1)	recA(5)
GCF_004802205	60051_NP_Hi1	200	adk(42)	atpG(8)	frdB(7)	fucK(41)	mdh(17)	pgi(14)	recA(10)
GCF_004802235	60373_BAL_Hi4	139	adk(1)	atpG(1)	frdB(1)	fucK(14)	mdh(45)	pgi(14)	recA(21)
GCF_004802265	65001_BAL_Hi1	776	adk(5)	atpG(33)	frdB(7)	fucK(15)	mdh(87)	pgi(130)	recA(29)
GCF_004802285	60373_NP_Hi3	139	adk(1)	atpG(1)	frdB(1)	fucK(14)	mdh(45)	pgi(14)	recA(21)
GCF_004802295	60373_BAL_Hi1	1910	adk(40)	atpG(3)	frdB(38)	fucK(1)	mdh(17)	pgi(40)	recA(21)
GCF_004802305	60373_NP_Hi1	1910	adk(40)	atpG(3)	frdB(38)	fucK(1)	mdh(17)	pgi(40)	recA(21)
GCF_004802355	60370_BAL_Hi2	1479	adk(6)	atpG(34)	frdB(169)	fucK(5)	mdh(252)	pgi(44)	recA(1)
GCF_004802365	60370_NP_Hi2	1479	adk(6)	atpG(34)	frdB(169)	fucK(5)	mdh(252)	pgi(44)	recA(1)
GCF_004802395	60362_NP_Hi1	1906	adk(63)	atpG(54)	frdB(57)	fucK(73)	mdh(17)	pgi(157)	recA(10)
GCF_004802445	60069_BAL_Hi1	156	adk(26)	atpG(2)	frdB(15)	fucK(7)	mdh(22)	pgi(56)	recA(3)
GCF_010603795	AS012779	1892	adk(132)	atpG(1)	frdB(38)	fucK(0)	mdh(60)	pgi(44)	recA(5)
GCF_010603865	AS012777	145	adk(1)	atpG(8)	frdB(1)	fucK(14)	mdh(22)	pgi(14)	recA(13)
GCF_010603885	AS012773	146	adk(11)	atpG(8)	frdB(47)	fucK(7)	mdh(17)	pgi(57)	recA(41)
GCF_010603905	AS012775	836	adk(1)	atpG(11)	frdB(18)	fucK(18)	mdh(62)	pgi(1)	recA(5)
GCF_010603975	AS012770	57	adk(14)	atpG(7)	frdB(13)	fucK(7)	mdh(17)	pgi(13)	recA(17)
GCF_010604045	AS012767	-?	adk(6)	atpG(20)	frdB(41)	fucK(40)	mdh(88)	pgi(14)	recA(43)
GCF_010604085	AS012764	176	adk(5)	atpG(33)	frdB(7)	fucK(15)	mdh(47)	pgi(58)	recA(29)
GCF_900017145	2842STDY5882078	139	adk(1)	atpG(1)	frdB(1)	fucK(14)	mdh(45)	pgi(14)	recA(21)
GCF_900017155	2842STDY5882087	136	adk(1)	atpG(1)	frdB(1)	fucK(1)	mdh(67)	pgi(42)	recA(5)
GCF_900020195	2842STDY5882032	190	adk(10)	atpG(14)	frdB(4)	fucK(5)	mdh(85)	pgi(7)	recA(8)
GCF_900022475	2842STDY5882021	1	adk(1)	atpG(1)	frdB(1)	fucK(14)	mdh(15)	pgi(1)	recA(5)
GCF_900022485	2842STDY5882040	18	adk(18)	atpG(6)	frdB(3)	fucK(7)	mdh(10)	pgi(28)	recA(12)
GCF_900022495	2842STDY5882085	6	adk(10)	atpG(14)	frdB(4)	fucK(5)	mdh(4)	pgi(7)	recA(8)
GCF_900022505	2842STDY5882019	18	adk(18)	atpG(6)	frdB(3)	fucK(7)	mdh(10)	pgi(28)	recA(12)
GCF_900022515	2842STDY5882056	6	adk(10)	atpG(14)	frdB(4)	fucK(5)	mdh(4)	pgi(7)	recA(8)
GCF_900022525	2842STDY5882058	6	adk(10)	atpG(14)	frdB(4)	fucK(5)	mdh(4)	pgi(7)	recA(8)
GCF_900026975	2842STDY5882036	147	adk(1)	atpG(24)	frdB(18)	fucK(14)	mdh(55)	pgi(1)	recA(5)
GCF_900026985	2842STDY5882049	6	adk(10)	atpG(14)	frdB(4)	fucK(5)	mdh(4)	pgi(7)	recA(8)
GCF_900026995	2842STDY5882055	6	adk(10)	atpG(14)	frdB(4)	fucK(5)	mdh(4)	pgi(7)	recA(8)
GCF_900027005	2842STDY5882046	389	adk(1)	atpG(1)	frdB(44)	fucK(14)	mdh(61)	pgi(112)	recA(5)
GCF_900027015	2842STDY5882079	139	adk(1)	atpG(1)	frdB(1)	fucK(14)	mdh(45)	pgi(14)	recA(21)
GCF_900029195	2842STDY5882034	139	adk(1)	atpG(1)	frdB(1)	fucK(14)	mdh(45)	pgi(14)	recA(21)
GCF_900029205	2842STDY5882088	136	adk(1)	atpG(1)	frdB(1)	fucK(1)	mdh(67)	pgi(42)	recA(5)
GCF_900029335	2842STDY5882080	266	adk(3)	atpG(18)	frdB(53)	fucK(15)	mdh(86)	pgi(14)	recA(23)
GCF_900029875	2842STDY5882050	6	adk(10)	atpG(14)	frdB(4)	fucK(5)	mdh(4)	pgi(7)	recA(8)
GCF_900031505	2842STDY5882035	139	adk(1)	atpG(1)	frdB(1)	fucK(14)	mdh(45)	pgi(14)	recA(21)
GCF_900032115	2842STDY5882037	147	adk(1)	atpG(24)	frdB(18)	fucK(14)	mdh(55)	pgi(1)	recA(5)
GCF_900034905	2842STDY5882018	18	adk(18)	atpG(6)	frdB(3)	fucK(7)	mdh(10)	pgi(28)	recA(12)
GCF_900034915	2842STDY5882045	389	adk(1)	atpG(1)	frdB(44)	fucK(14)	mdh(61)	pgi(112)	recA(5)
GCF_900034925	2842STDY5882051	263	adk(28)	atpG(14)	frdB(1)	fucK(1)	mdh(16)	pgi(55)	recA(1)
GCF_900034935	2842STDY5882060	914	adk(1)	atpG(1)	frdB(1)	fucK(14)	mdh(89)	pgi(127)	recA(37)
GCF_900034945	2842STDY5882086	6	adk(10)	atpG(14)	frdB(4)	fucK(5)	mdh(4)	pgi(7)	recA(8)
GCF_900035255	2842STDY5882041	18	adk(18)	atpG(6)	frdB(3)	fucK(7)	mdh(10)	pgi(28)	recA(12)
GCF_900035265	2842STDY5882048	6	adk(10)	atpG(14)	frdB(4)	fucK(5)	mdh(4)	pgi(7)	recA(8)
GCF_900035275	2842STDY5882052	263	adk(28)	atpG(14)	frdB(1)	fucK(1)	mdh(16)	pgi(55)	recA(1)
GCF_900035285	2842STDY5882062	143	adk(1)	atpG(1)	frdB(1)	fucK(38)	mdh(15)	pgi(1)	recA(5)
GCF_900035295	2842STDY5882081	266	adk(3)	atpG(18)	frdB(53)	fucK(15)	mdh(86)	pgi(14)	recA(23)
GCF_900035525	2842STDY5882059	914	adk(1)	atpG(1)	frdB(1)	fucK(14)	mdh(89)	pgi(127)	recA(37)
GCF_900035535	2842STDY5882076	124	adk(22)	atpG(19)	frdB(11)	fucK(11)	mdh(22)	pgi(19)	recA(15)
GCF_900036645	2842STDY5882057	6	adk(10)	atpG(14)	frdB(4)	fucK(5)	mdh(4)	pgi(7)	recA(8)
GCF_900037345	2842STDY5882065	14	adk(5)	atpG(1)	frdB(1)	fucK(1)	mdh(1)	pgi(2)	recA(5)
GCF_900038065	2842STDY5882061	143	adk(1)	atpG(1)	frdB(1)	fucK(38)	mdh(15)	pgi(1)	recA(5)
GCF_900039575	2842STDY5882064	14	adk(5)	atpG(1)	frdB(1)	fucK(1)	mdh(1)	pgi(2)	recA(5)
GCF_900041425	2842STDY5882047	6	adk(10)	atpG(14)	frdB(4)	fucK(5)	mdh(4)	pgi(7)	recA(8)
GCF_900044685	2842STDY5882075	124	adk(22)	atpG(19)	frdB(11)	fucK(11)	mdh(22)	pgi(19)	recA(15)
GCF_900044695	2842STDY5882033	190	adk(10)	atpG(14)	frdB(4)	fucK(5)	mdh(85)	pgi(7)	recA(8)
GCF_900044735	2842STDY5882022	1	adk(1)	atpG(1)	frdB(1)	fucK(14)	mdh(15)	pgi(1)	recA(5)
GCF_001184615	HI1417	66	adk(18)	atpG(6)	frdB(3)	fucK(11)	mdh(10)	pgi(28)	recA(12)
GCF_001298195	HI2428	124	adk(22)	atpG(19)	frdB(11)	fucK(11)	mdh(22)	pgi(19)	recA(15)
GCF_001975845	hi467	fucK(161?)	adk(18)	atpG(6)	frdB(3)	fucK(161?)	mdh(10)	pgi(28)	recA(12)
GCF_002835625	Hib66	53	adk(10)	atpG(14)	frdB(5)	fucK(7)	mdh(4)	pgi(7)	recA(8)
GCF_002915495	163	23	adk(13)	atpG(16)	frdB(5)	fucK(2)	mdh(3)	pgi(11)	recA(7)
GCF_002917845	146	6	adk(10)	atpG(14)	frdB(4)	fucK(5)	mdh(4)	pgi(7)	recA(8)
GCF_002984105	126P26H1	66	adk(18)	atpG(6)	frdB(3)	fucK(11)	mdh(10)	pgi(28)	recA(12)
GCF_002984355	1P18H1	1336	adk(18)	atpG(6)	frdB(3)	fucK(1)	mdh(10)	pgi(225)	recA(12)
GCF_002987225	84P20H1	66	adk(18)	atpG(6)	frdB(3)	fucK(11)	mdh(10)	pgi(28)	recA(12)
GCF_002987275	84P18H1	66	adk(18)	atpG(6)	frdB(3)	fucK(11)	mdh(10)	pgi(28)	recA(12)
GCF_002989475	126P11H1	66	adk(18)	atpG(6)	frdB(3)	fucK(11)	mdh(10)	pgi(28)	recA(12)
GCF_002991295	1P16H5	1336	adk(18)	atpG(6)	frdB(3)	fucK(1)	mdh(10)	pgi(225)	recA(12)
GCF_003363355	Hi642	2053	adk(13)	atpG(16)	frdB(5)	fucK(2)	mdh(3)	pgi(291)	recA(7)
GCF_003415475	P589-8275	18	adk(18)	atpG(6)	frdB(3)	fucK(7)	mdh(10)	pgi(28)	recA(12)
GCF_003490605	M29665	6	adk(10)	atpG(14)	frdB(4)	fucK(5)	mdh(4)	pgi(7)	recA(8)
GCF_003490645	M06436	724	adk(10)	atpG(20)	frdB(21)	fucK(5)	mdh(4)	pgi(7)	recA(8)
GCF_003490755	M28025	6	adk(10)	atpG(14)	frdB(4)	fucK(5)	mdh(4)	pgi(7)	recA(8)
GCF_003490865	M22154	54	adk(10)	atpG(14)	frdB(22)	fucK(5)	mdh(4)	pgi(7)	recA(22)
GCF_003492045	M26329	95	adk(31)	atpG(14)	frdB(4)	fucK(5)	mdh(4)	pgi(7)	recA(8)
GCF_003493435	M17527	55	adk(10)	atpG(14)	frdB(4)	fucK(5)	mdh(4)	pgi(31)	recA(8)
GCF_003493725	M28766	637	adk(10)	atpG(14)	frdB(5)	fucK(7)	mdh(4)	pgi(12)	recA(8)
GCF_003494005	M12871	53	adk(10)	atpG(14)	frdB(5)	fucK(7)	mdh(4)	pgi(7)	recA(8)
GCF_003494245	M09394	51	adk(7)	atpG(2)	frdB(6)	fucK(6)	mdh(6)	pgi(16)	recA(9)
GCF_003494495	M08392	119	adk(10)	atpG(14)	frdB(4)	fucK(5)	mdh(4)	pgi(47)	recA(8)
GCF_003494745	M11578	1870	adk(7)	atpG(11)	frdB(6)	fucK(134)	mdh(6)	pgi(10)	recA(10)
GCF_003496805	M10910	121	adk(18)	atpG(6)	frdB(3)	fucK(10)	mdh(10)	pgi(28)	recA(14)
GCF_003496945	M24275	386	adk(18)	atpG(6)	frdB(3)	fucK(14)	mdh(10)	pgi(28)	recA(12)
GCF_003496965	M24156	124	adk(22)	atpG(19)	frdB(11)	fucK(11)	mdh(22)	pgi(19)	recA(15)
GCF_003496985	M22533	117	adk(10)	atpG(14)	frdB(4)	fucK(3)	mdh(4)	pgi(7)	recA(8)
GCF_003497005	M21328	1756	adk(40)	atpG(20)	frdB(23)	fucK(18)	mdh(33)	pgi(29)	recA(152)
GCF_007896915	Strain 0	119	adk(10)	atpG(14)	frdB(4)	fucK(5)	mdh(4)	pgi(47)	recA(8)
GCF_007897105	Strain I	124	adk(22)	atpG(19)	frdB(11)	fucK(11)	mdh(22)	pgi(19)	recA(15)
GCF_900407355	PTHi-11310	6	adk(10)	atpG(14)	frdB(4)	fucK(5)	mdh(4)	pgi(7)	recA(8)
GCF_900407385	PTHi-10983	10	adk(5)	atpG(15)	frdB(10)	fucK(9)	mdh(8)	pgi(5)	recA(11)
GCF_900407445	PTHi-12277	23	adk(13)	atpG(16)	frdB(5)	fucK(2)	mdh(3)	pgi(11)	recA(7)
GCF_900407455	PTHi-12251	6	adk(10)	atpG(14)	frdB(4)	fucK(5)	mdh(4)	pgi(7)	recA(8)
GCF_900407525	PTHi-12411	190	adk(10)	atpG(14)	frdB(4)	fucK(5)	mdh(85)	pgi(7)	recA(8)
GCF_900407565	PTHi-12613	18	adk(18)	atpG(6)	frdB(3)	fucK(7)	mdh(10)	pgi(28)	recA(12)
GCF_900407585	PTHi-12591	6	adk(10)	atpG(14)	frdB(4)	fucK(5)	mdh(4)	pgi(7)	recA(8)
GCF_900407605	PTHi-12851	1828	adk(13)	atpG(16)	frdB(5)	fucK(2)	mdh(3)	pgi(11)	recA(154)
GCF_900407625	PTHi-13064	6	adk(10)	atpG(14)	frdB(4)	fucK(5)	mdh(4)	pgi(7)	recA(8)
GCF_900407645	PTHi-13034	124	adk(22)	atpG(19)	frdB(11)	fucK(11)	mdh(22)	pgi(19)	recA(15)
GCF_900407695	PTHi-13476	6	adk(10)	atpG(14)	frdB(4)	fucK(5)	mdh(4)	pgi(7)	recA(8)
GCF_900407725	PTHi-13399	6	adk(10)	atpG(14)	frdB(4)	fucK(5)	mdh(4)	pgi(7)	recA(8)
GCF_900407815	PTHi-1443	6	adk(10)	atpG(14)	frdB(4)	fucK(5)	mdh(4)	pgi(7)	recA(8)
GCF_900407835	PTHi-1472	6	adk(10)	atpG(14)	frdB(4)	fucK(5)	mdh(4)	pgi(7)	recA(8)
GCF_900407845	PTHi-2048	6	adk(10)	atpG(14)	frdB(4)	fucK(5)	mdh(4)	pgi(7)	recA(8)
GCF_900407865	PTHi-1539	282	adk(10)	atpG(14)	frdB(5)	fucK(44)	mdh(4)	pgi(7)	recA(8)
GCF_900407875	PTHi-1909	6	adk(10)	atpG(14)	frdB(4)	fucK(5)	mdh(4)	pgi(7)	recA(8)
GCF_900407885	PTHi-1905	6	adk(10)	atpG(14)	frdB(4)	fucK(5)	mdh(4)	pgi(7)	recA(8)
GCF_900407895	PTHi-1751	6	adk(10)	atpG(14)	frdB(4)	fucK(5)	mdh(4)	pgi(7)	recA(8)
GCF_900407965	PTHi-2974	6	adk(10)	atpG(14)	frdB(4)	fucK(5)	mdh(4)	pgi(7)	recA(8)
GCF_900407985	PTHi-3449	6	adk(10)	atpG(14)	frdB(4)	fucK(5)	mdh(4)	pgi(7)	recA(8)
GCF_900407995	PTHi-3448	6	adk(10)	atpG(14)	frdB(4)	fucK(5)	mdh(4)	pgi(7)	recA(8)
GCF_900408005	PTHi-4111	6	adk(10)	atpG(14)	frdB(4)	fucK(5)	mdh(4)	pgi(7)	recA(8)
GCF_900408015	PTHi-3511	6	adk(10)	atpG(14)	frdB(4)	fucK(5)	mdh(4)	pgi(7)	recA(8)
GCF_900408035	PTHi-3514	6	adk(10)	atpG(14)	frdB(4)	fucK(5)	mdh(4)	pgi(7)	recA(8)
GCF_900408045	PTHi-4816	6	adk(10)	atpG(14)	frdB(4)	fucK(5)	mdh(4)	pgi(7)	recA(8)
GCF_900408055	PTHi-4419	6	adk(10)	atpG(14)	frdB(4)	fucK(5)	mdh(4)	pgi(7)	recA(8)
GCF_900408065	PTHi-4896	6	adk(10)	atpG(14)	frdB(4)	fucK(5)	mdh(4)	pgi(7)	recA(8)
GCF_900408115	PTHi-7217	6	adk(10)	atpG(14)	frdB(4)	fucK(5)	mdh(4)	pgi(7)	recA(8)
GCF_900408125	PTHi-7714	6	adk(10)	atpG(14)	frdB(4)	fucK(5)	mdh(4)	pgi(7)	recA(8)
GCF_900408185	PTHi-9817	6	adk(10)	atpG(14)	frdB(4)	fucK(5)	mdh(4)	pgi(7)	recA(8)
SRR9846990	M15691	-	adk(18)	atpG(6)	frdB(3)	fucK(158?)	mdh(10)	pgi(28)	recA(12)
SRR9846998	M13359	-	adk(18)	atpG(6)	frdB(3)	fucK(61?)	mdh(10)	pgi(28)	recA(12)
SRR9847000	M07662	124	adk(22)	atpG(19)	frdB(11)	fucK(11)	mdh(22)	pgi(19)	recA(15)
SRR9847002	M23181	18	adk(18)	atpG(6)	frdB(3)	fucK(7)	mdh(10)	pgi(28)	recA(12)
SRR9847007	M22974	598	adk(22)	atpG(4)	frdB(11)	fucK(11)	mdh(22)	pgi(19)	recA(15)
SRR9847009	M22938	127	adk(40)	atpG(6)	frdB(3)	fucK(18)	mdh(10)	pgi(28)	recA(12)
SRR9847010	M18383	576	adk(13)	atpG(16)	frdB(5)	fucK(18)	mdh(3)	pgi(11)	recA(36)
SRR9847013	M24277	124	adk(22)	atpG(19)	frdB(11)	fucK(11)	mdh(22)	pgi(19)	recA(15)
SRR9847015	M06306	850	adk(18)	atpG(6)	frdB(3)	fucK(16)	mdh(10)	pgi(28)	recA(12)
SRR9847016	M06490	-	adk(18)	atpG(116?)	frdB(3)	fucK(7)	mdh(10)	pgi(28)	recA(12)
SRR9847018	M07249	18	adk(18)	atpG(6)	frdB(3)	fucK(7)	mdh(10)	pgi(28)	recA(12)
SRR9847019	M06212	124	adk(22)	atpG(19)	frdB(11)	fucK(11)	mdh(22)	pgi(19)	recA(15)
SRR9847021	M06217	124	adk(22)	atpG(19)	frdB(11)	fucK(11)	mdh(22)	pgi(19)	recA(15)
SRR9847024	M25832	124	adk(22)	atpG(19)	frdB(11)	fucK(11)	mdh(22)	pgi(19)	recA(15)
SRR9847025	M25801	124	adk(22)	atpG(19)	frdB(11)	fucK(11)	mdh(22)	pgi(19)	recA(15)
SRR9847028	M26030	124	adk(22)	atpG(19)	frdB(11)	fucK(11)	mdh(22)	pgi(19)	recA(15)
SRR9847029	M25995	124	adk(22)	atpG(19)	frdB(11)	fucK(11)	mdh(22)	pgi(19)	recA(15)
SRR9847032	M26064	124	adk(22)	atpG(19)	frdB(11)	fucK(11)	mdh(22)	pgi(19)	recA(15)
SRR9847035	M11869	127	adk(40)	atpG(6)	frdB(3)	fucK(18)	mdh(10)	pgi(28)	recA(12)
SRR9847037	M11871	56	adk(13)	atpG(16)	frdB(5)	fucK(18)	mdh(3)	pgi(11)	recA(7)
SRR9847041	M11820	124	adk(22)	atpG(19)	frdB(11)	fucK(11)	mdh(22)	pgi(19)	recA(15)
SRR9847042	M11697	124	adk(22)	atpG(19)	frdB(11)	fucK(11)	mdh(22)	pgi(19)	recA(15)
SRR9847044	M26316	124	adk(22)	atpG(19)	frdB(11)	fucK(11)	mdh(22)	pgi(19)	recA(15)
SRR9847045	M26074	66	adk(18)	atpG(6)	frdB(3)	fucK(11)	mdh(10)	pgi(28)	recA(12)
SRR9847052	M38656	23	adk(13)	atpG(16)	frdB(5)	fucK(2)	mdh(3)	pgi(11)	recA(7)
SRR9847053	M38057	-	adk(18)	atpG(6)	frdB(3)	fucK(-)	mdh(10)	pgi(28)	recA(12)
SRR9847057	M38977	18	adk(18)	atpG(6)	frdB(3)	fucK(7)	mdh(10)	pgi(28)	recA(12)
SRR9847059	M10468	-	adk(18)	atpG(6)	frdB(3)	fucK(163?)	mdh(10)	pgi(28)	recA(12)
SRR9847060	M21476	56	adk(13)	atpG(16)	frdB(5)	fucK(18)	mdh(3)	pgi(11)	recA(7)
SRR9847061	M07698	-	adk(18)	atpG(6)	frdB(3)	fucK(158?)	mdh(10)	pgi(28)	recA(12)
SRR9847062	M21560	124	adk(22)	atpG(19)	frdB(11)	fucK(11)	mdh(22)	pgi(19)	recA(15)
SRR9847067	M21526	124	adk(22)	atpG(19)	frdB(11)	fucK(11)	mdh(22)	pgi(19)	recA(15)
SRR9847068	M21477	124	adk(22)	atpG(19)	frdB(11)	fucK(11)	mdh(22)	pgi(19)	recA(15)
SRR9847076	M25895	124	adk(22)	atpG(19)	frdB(11)	fucK(11)	mdh(22)	pgi(19)	recA(15)
SRR9847077	M25889	1739	adk(22)	atpG(132)	frdB(11)	fucK(11)	mdh(22)	pgi(19)	recA(15)
SRR9847078	M25905	124	adk(22)	atpG(19)	frdB(11)	fucK(11)	mdh(22)	pgi(19)	recA(15)
SRR9847080	M25934	124	adk(22)	atpG(19)	frdB(11)	fucK(11)	mdh(22)	pgi(19)	recA(15)
SRR9847083	M07559	18	adk(18)	atpG(6)	frdB(3)	fucK(7)	mdh(10)	pgi(28)	recA(12)
SRR9847085	M09201	18	adk(18)	atpG(6)	frdB(3)	fucK(7)	mdh(10)	pgi(28)	recA(12)
SRR9847086	M09362	55	adk(10)	atpG(14)	frdB(4)	fucK(5)	mdh(4)	pgi(31)	recA(8)
SRR9847087	M09210	18	adk(18)	atpG(6)	frdB(3)	fucK(7)	mdh(10)	pgi(28)	recA(12)
SRR9847089	M09374	-	adk(18)	atpG(6)	frdB(3)	fucK(142?)	mdh(10)	pgi(28)	recA(12)
SRR9847092	M28148	124	adk(22)	atpG(19)	frdB(11)	fucK(11)	mdh(22)	pgi(19)	recA(15)
SRR9847095	M28156	124	adk(22)	atpG(19)	frdB(11)	fucK(11)	mdh(22)	pgi(19)	recA(15)
SRR9847096	M28046	56	adk(13)	atpG(16)	frdB(5)	fucK(18)	mdh(3)	pgi(11)	recA(7)
SRR9847100	M10384	124	adk(22)	atpG(19)	frdB(11)	fucK(11)	mdh(22)	pgi(19)	recA(15)
SRR9847101	M10385	-	adk(18)	atpG(6)	frdB(3)	fucK(162?)	mdh(10)	pgi(225?)	recA(12)
SRR9847110	M05580	-	adk(18)	atpG(6)	frdB(3)	fucK(-)	mdh(10)	pgi(28)	recA(12)
SRR9847112	M04827	-	adk(18)	atpG(6)	frdB(3)	fucK(~28)	mdh(10)	pgi(28)	recA(12)
SRR9847113	M10427	129	adk(18)	atpG(6)	frdB(3)	fucK(33)	mdh(10)	pgi(28)	recA(12)
SRR9847114	M10425	124	adk(22)	atpG(19)	frdB(11)	fucK(11)	mdh(22)	pgi(19)	recA(15)
SRR9847117	M10486	18	adk(18)	atpG(6)	frdB(3)	fucK(7)	mdh(10)	pgi(28)	recA(12)
SRR9847131	M15861	124	adk(22)	atpG(19)	frdB(11)	fucK(11)	mdh(22)	pgi(19)	recA(15)
SRR9847133	M11961	124	adk(22)	atpG(19)	frdB(11)	fucK(11)	mdh(22)	pgi(19)	recA(15)
SRR9847134	M11979	56	adk(13)	atpG(16)	frdB(5)	fucK(18)	mdh(3)	pgi(11)	recA(7)
SRR9847135	M11907	124	adk(22)	atpG(19)	frdB(11)	fucK(11)	mdh(22)	pgi(19)	recA(15)
SRR9847137	M11919	-	adk(18)	atpG(6)	frdB(3)	fucK(-)	mdh(10)	pgi(28)	recA(12)
SRR9847139	M06548	47	adk(5)	atpG(15)	frdB(7)	fucK(9)	mdh(7)	pgi(5)	recA(11)
SRR9847141	M17985	124	adk(22)	atpG(19)	frdB(11)	fucK(11)	mdh(22)	pgi(19)	recA(15)
SRR9847142	M06610	124	adk(22)	atpG(19)	frdB(11)	fucK(11)	mdh(22)	pgi(19)	recA(15)
SRR9847143	M17979	121	adk(18)	atpG(6)	frdB(3)	fucK(10)	mdh(10)	pgi(28)	recA(14)
SRR9847145	M09967	124	adk(22)	atpG(19)	frdB(11)	fucK(11)	mdh(22)	pgi(19)	recA(15)
SRR9847150	M41412	54	adk(10)	atpG(14)	frdB(22)	fucK(5)	mdh(4)	pgi(7)	recA(22)
SRR9847156	M41418	124	adk(22)	atpG(19)	frdB(11)	fucK(11)	mdh(22)	pgi(19)	recA(15)
SRR9847162	M28296	124	adk(22)	atpG(19)	frdB(11)	fucK(11)	mdh(22)	pgi(19)	recA(15)
SRR9847163	M28304	66	adk(18)	atpG(6)	frdB(3)	fucK(11)	mdh(10)	pgi(28)	recA(12)
SRR9847166	M08956	124	adk(22)	atpG(19)	frdB(11)	fucK(11)	mdh(22)	pgi(19)	recA(15)
SRR9847169	M08824	121	adk(18)	atpG(6)	frdB(3)	fucK(10)	mdh(10)	pgi(28)	recA(14)
SRR9847172	M04817	124	adk(22)	atpG(19)	frdB(11)	fucK(11)	mdh(22)	pgi(19)	recA(15)
SRR9847176	M04737	124	adk(22)	atpG(19)	frdB(11)	fucK(11)	mdh(22)	pgi(19)	recA(15)
SRR9847177	M04744	18	adk(18)	atpG(6)	frdB(3)	fucK(7)	mdh(10)	pgi(28)	recA(12)
SRR9847180	M27668	62	adk(21)	atpG(12)	frdB(9)	fucK(7)	mdh(19)	pgi(24)	recA(19)
SRR9847185	M27351	122	adk(18)	atpG(6)	frdB(3)	fucK(18)	mdh(10)	pgi(28)	recA(12)
SRR9847187	M41997	1793	adk(5)	atpG(19)	frdB(11)	fucK(11)	mdh(22)	pgi(19)	recA(15)
SRR9847189	M21208	124	adk(22)	atpG(19)	frdB(11)	fucK(11)	mdh(22)	pgi(19)	recA(15)
SRR9847191	M18913	124	adk(22)	atpG(19)	frdB(11)	fucK(11)	mdh(22)	pgi(19)	recA(15)
SRR9847193	M10800	386	adk(18)	atpG(6)	frdB(3)	fucK(14)	mdh(10)	pgi(28)	recA(12)
SRR9847194	M12237	18	adk(18)	atpG(6)	frdB(3)	fucK(7)	mdh(10)	pgi(28)	recA(12)
SRR9847195	M10846	386	adk(18)	atpG(6)	frdB(3)	fucK(14)	mdh(10)	pgi(28)	recA(12)
SRR9847198	M16077	18	adk(18)	atpG(6)	frdB(3)	fucK(7)	mdh(10)	pgi(28)	recA(12)
SRR9847199	M16088	1688	adk(18)	atpG(6)	frdB(3)	fucK(7)	mdh(28)	pgi(28)	recA(12)
SRR9847202	M16192	127	adk(40)	atpG(6)	frdB(3)	fucK(18)	mdh(10)	pgi(28)	recA(12)
SRR9847206	M16395	56	adk(13)	atpG(16)	frdB(5)	fucK(18)	mdh(3)	pgi(11)	recA(7)
SRR9847207	M16415	62	adk(21)	atpG(12)	frdB(9)	fucK(7)	mdh(19)	pgi(24)	recA(19)
SRR9847212	M07613	124	adk(22)	atpG(19)	frdB(11)	fucK(11)	mdh(22)	pgi(19)	recA(15)
SRR9847215	M07657	124	adk(22)	atpG(19)	frdB(11)	fucK(11)	mdh(22)	pgi(19)	recA(15)
SRR9847216	M07634	10	adk(5)	atpG(15)	frdB(10)	fucK(9)	mdh(8)	pgi(5)	recA(11)
SRR9847219	M23626	124	adk(22)	atpG(19)	frdB(11)	fucK(11)	mdh(22)	pgi(19)	recA(15)
SRR9847220	M23586	124	adk(22)	atpG(19)	frdB(11)	fucK(11)	mdh(22)	pgi(19)	recA(15)
SRR9847224	M24165	124	adk(22)	atpG(19)	frdB(11)	fucK(11)	mdh(22)	pgi(19)	recA(15)
SRR9847225	M24233	124	adk(22)	atpG(19)	frdB(11)	fucK(11)	mdh(22)	pgi(19)	recA(15)
SRR9847226	M24221	124	adk(22)	atpG(19)	frdB(11)	fucK(11)	mdh(22)	pgi(19)	recA(15)
SRR9847228	M28160	124	adk(22)	atpG(19)	frdB(11)	fucK(11)	mdh(22)	pgi(19)	recA(15)
SRR9847230	M40804	44	adk(10)	atpG(14)	frdB(4)	fucK(3)	mdh(4)	pgi(3)	recA(8)
SRR9847232	M11923	124	adk(22)	atpG(19)	frdB(11)	fucK(11)	mdh(22)	pgi(19)	recA(15)
SRR9847234	M12007	124	adk(22)	atpG(19)	frdB(11)	fucK(11)	mdh(22)	pgi(19)	recA(15)
SRR9847235	M08706	47	adk(5)	atpG(15)	frdB(7)	fucK(9)	mdh(7)	pgi(5)	recA(11)
SRR9847236	M08723	121	adk(18)	atpG(6)	frdB(3)	fucK(10)	mdh(10)	pgi(28)	recA(14)
SRR9847237	M08534	124	adk(22)	atpG(19)	frdB(11)	fucK(11)	mdh(22)	pgi(19)	recA(15)
SRR9847238	M08549	124	adk(22)	atpG(19)	frdB(11)	fucK(11)	mdh(22)	pgi(19)	recA(15)
SRR9847240	M08528	18	adk(18)	atpG(6)	frdB(3)	fucK(7)	mdh(10)	pgi(28)	recA(12)
SRR9847242	M08473	-	adk(18)	atpG(6)	frdB(3)	fucK(~33)	mdh(10)	pgi(28)	recA(12)
SRR9847245	M25325	6	adk(10)	atpG(14)	frdB(4)	fucK(5)	mdh(4)	pgi(7)	recA(8)
SRR9847246	M25327	124	adk(22)	atpG(19)	frdB(11)	fucK(11)	mdh(22)	pgi(19)	recA(15)
SRR9847250	M25697	124	adk(22)	atpG(19)	frdB(11)	fucK(11)	mdh(22)	pgi(19)	recA(15)
SRR9847251	M25751	18	adk(18)	atpG(6)	frdB(3)	fucK(7)	mdh(10)	pgi(28)	recA(12)
SRR9847254	M39546	62	adk(21)	atpG(12)	frdB(9)	fucK(7)	mdh(19)	pgi(24)	recA(19)
SRR9847255	M39559	56	adk(13)	atpG(16)	frdB(5)	fucK(18)	mdh(3)	pgi(11)	recA(7)
SRR9847256	M39587	62	adk(21)	atpG(12)	frdB(9)	fucK(7)	mdh(19)	pgi(24)	recA(19)
SRR9847259	M40381	56	adk(13)	atpG(16)	frdB(5)	fucK(18)	mdh(3)	pgi(11)	recA(7)
SRR9847262	M10714	18	adk(18)	atpG(6)	frdB(3)	fucK(7)	mdh(10)	pgi(28)	recA(12)
SRR9847265	M10543	124	adk(22)	atpG(19)	frdB(11)	fucK(11)	mdh(22)	pgi(19)	recA(15)
SRR9847269	M13189	-	adk(18)	atpG(6)	frdB(3)	fucK(~78)	mdh(10)	pgi(28)	recA(12)
SRR9847270	M13204	124	adk(22)	atpG(19)	frdB(11)	fucK(11)	mdh(22)	pgi(19)	recA(15)
SRR9847272	M13274	124	adk(22)	atpG(19)	frdB(11)	fucK(11)	mdh(22)	pgi(19)	recA(15)
SRR9847273	M13276	56	adk(13)	atpG(16)	frdB(5)	fucK(18)	mdh(3)	pgi(11)	recA(7)
SRR9847274	M13279	18	adk(18)	atpG(6)	frdB(3)	fucK(7)	mdh(10)	pgi(28)	recA(12)
SRR9847276	M13126	18	adk(18)	atpG(6)	frdB(3)	fucK(7)	mdh(10)	pgi(28)	recA(12)
SRR9847278	M13180	124	adk(22)	atpG(19)	frdB(11)	fucK(11)	mdh(22)	pgi(19)	recA(15)
SRR9847282	M09037	124	adk(22)	atpG(19)	frdB(11)	fucK(11)	mdh(22)	pgi(19)	recA(15)
SRR9847283	M09000	124	adk(22)	atpG(19)	frdB(11)	fucK(11)	mdh(22)	pgi(19)	recA(15)
SRR9847287	M24311	-	adk(18)	atpG(6)	frdB(3)	fucK(154?)	mdh(10)	pgi(28)	recA(12)
SRR9847288	M24313	18	adk(18)	atpG(6)	frdB(3)	fucK(7)	mdh(10)	pgi(28)	recA(12)
SRR9847289	M24314	124	adk(22)	atpG(19)	frdB(11)	fucK(11)	mdh(22)	pgi(19)	recA(15)
SRR9847292	M23584	576	adk(13)	atpG(16)	frdB(5)	fucK(18)	mdh(3)	pgi(11)	recA(36)
SRR9847293	M23513	-	adk(18)	atpG(6)	frdB(3)	fucK(11?)	mdh(10)	pgi(28)	recA(12)
SRR9847296	M06155	66	adk(18)	atpG(6)	frdB(3)	fucK(11)	mdh(10)	pgi(28)	recA(12)
SRR9847297	M06067	124	adk(22)	atpG(19)	frdB(11)	fucK(11)	mdh(22)	pgi(19)	recA(15)
SRR9847298	M06075	66	adk(18)	atpG(6)	frdB(3)	fucK(11)	mdh(10)	pgi(28)	recA(12)
SRR9847304	M06023	124	adk(22)	atpG(19)	frdB(11)	fucK(11)	mdh(22)	pgi(19)	recA(15)
SRR9847307	M26029	62	adk(21)	atpG(12)	frdB(9)	fucK(7)	mdh(19)	pgi(24)	recA(19)
SRR9847310	M07470	66	adk(18)	atpG(6)	frdB(3)	fucK(11)	mdh(10)	pgi(28)	recA(12)
SRR9847311	M07371	124	adk(22)	atpG(19)	frdB(11)	fucK(11)	mdh(22)	pgi(19)	recA(15)
SRR9847314	M07278	66	adk(18)	atpG(6)	frdB(3)	fucK(11)	mdh(10)	pgi(28)	recA(12)
SRR9847315	M07066	124	adk(22)	atpG(19)	frdB(11)	fucK(11)	mdh(22)	pgi(19)	recA(15)
SRR9847316	M26339	1740	adk(22)	atpG(19)	frdB(11)	fucK(11)	mdh(22)	pgi(262)	recA(15)
SRR9847320	M27300	56	adk(13)	atpG(16)	frdB(5)	fucK(18)	mdh(3)	pgi(11)	recA(7)
SRR9847322	M27283	576	adk(13)	atpG(16)	frdB(5)	fucK(18)	mdh(3)	pgi(11)	recA(36)
SRR9847324	M39562	56	adk(13)	atpG(16)	frdB(5)	fucK(18)	mdh(3)	pgi(11)	recA(7)
SRR9847325	M39572	56	adk(13)	atpG(16)	frdB(5)	fucK(18)	mdh(3)	pgi(11)	recA(7)
SRR9847326	M39576	1785	adk(200)	atpG(16)	frdB(5)	fucK(18)	mdh(3)	pgi(11)	recA(7)
SRR9847327	M39577	1785	adk(200)	atpG(16)	frdB(5)	fucK(18)	mdh(3)	pgi(11)	recA(7)
SRR9847331	M15405	56	adk(13)	atpG(16)	frdB(5)	fucK(18)	mdh(3)	pgi(11)	recA(7)
SRR9847339	M29392	124	adk(22)	atpG(19)	frdB(11)	fucK(11)	mdh(22)	pgi(19)	recA(15)
SRR9847341	M29403	576	adk(13)	atpG(16)	frdB(5)	fucK(18)	mdh(3)	pgi(11)	recA(36)
SRR9847346	M36705	62	adk(21)	atpG(12)	frdB(9)	fucK(7)	mdh(19)	pgi(24)	recA(19)
SRR9847353	M16541	-	adk(18)	atpG(6)	frdB(3)	fucK(111?)	mdh(10)	pgi(28)	recA(12)
SRR9847354	M16485	-	adk(18)	atpG(6)	frdB(3)	fucK(-)	mdh(10)	pgi(28)	recA(12)
SRR9847355	M19666	124	adk(22)	atpG(19)	frdB(11)	fucK(11)	mdh(22)	pgi(19)	recA(15)
SRR9847356	M19678	66	adk(18)	atpG(6)	frdB(3)	fucK(11)	mdh(10)	pgi(28)	recA(12)
SRR9847357	M19689	124	adk(22)	atpG(19)	frdB(11)	fucK(11)	mdh(22)	pgi(19)	recA(15)
SRR9847360	M16974	66	adk(18)	atpG(6)	frdB(3)	fucK(11)	mdh(10)	pgi(28)	recA(12)
SRR9847361	M19547	23	adk(13)	atpG(16)	frdB(5)	fucK(2)	mdh(3)	pgi(11)	recA(7)
SRR9847365	M14216	9	adk(7)	atpG(11)	frdB(6)	fucK(8)	mdh(6)	pgi(16)	recA(9)
SRR9847370	M22930	127	adk(40)	atpG(6)	frdB(3)	fucK(18)	mdh(10)	pgi(28)	recA(12)
SRR9847372	M21660	386	adk(18)	atpG(6)	frdB(3)	fucK(14)	mdh(10)	pgi(28)	recA(12)
SRR9847373	M21625	1757	adk(22)	atpG(19)	frdB(11)	fucK(127)	mdh(22)	pgi(19)	recA(15)
SRR9847375	M21756	124	adk(22)	atpG(19)	frdB(11)	fucK(11)	mdh(22)	pgi(19)	recA(15)
SRR9847379	M23496	18	adk(18)	atpG(6)	frdB(3)	fucK(7)	mdh(10)	pgi(28)	recA(12)
SRR9847380	M23366	66	adk(18)	atpG(6)	frdB(3)	fucK(11)	mdh(10)	pgi(28)	recA(12)
SRR9847382	M17698	124	adk(22)	atpG(19)	frdB(11)	fucK(11)	mdh(22)	pgi(19)	recA(15)
SRR9847383	M17695	-	adk(18)	atpG(6)	frdB(3)	fucK(-)	mdh(10)	pgi(28)	recA(12)
SRR9847384	M17681	124	adk(22)	atpG(19)	frdB(11)	fucK(11)	mdh(22)	pgi(19)	recA(15)
SRR9847386	M23193	124	adk(22)	atpG(19)	frdB(11)	fucK(11)	mdh(22)	pgi(19)	recA(15)
SRR9847389	M17909	124	adk(22)	atpG(19)	frdB(11)	fucK(11)	mdh(22)	pgi(19)	recA(15)
SRR9847390	M28396	124	adk(22)	atpG(19)	frdB(11)	fucK(11)	mdh(22)	pgi(19)	recA(15)
SRR9847394	M41739	124	adk(22)	atpG(19)	frdB(11)	fucK(11)	mdh(22)	pgi(19)	recA(15)
SRR9847396	M09074	124	adk(22)	atpG(19)	frdB(11)	fucK(11)	mdh(22)	pgi(19)	recA(15)
SRR9847397	M09091	18	adk(18)	atpG(6)	frdB(3)	fucK(7)	mdh(10)	pgi(28)	recA(12)
SRR9847399	M09119	124	adk(22)	atpG(19)	frdB(11)	fucK(11)	mdh(22)	pgi(19)	recA(15)
SRR9847402	M09197	56	adk(13)	atpG(16)	frdB(5)	fucK(18)	mdh(3)	pgi(11)	recA(7)
SRR9847403	M09199	124	adk(22)	atpG(19)	frdB(11)	fucK(11)	mdh(22)	pgi(19)	recA(15)
SRR9847408	M39484	18	adk(18)	atpG(6)	frdB(3)	fucK(7)	mdh(10)	pgi(28)	recA(12)
SRR9847409	M39483	56	adk(13)	atpG(16)	frdB(5)	fucK(18)	mdh(3)	pgi(11)	recA(7)
SRR9847411	M21722	66	adk(18)	atpG(6)	frdB(3)	fucK(11)	mdh(10)	pgi(28)	recA(12)
SRR9847413	M21725	124	adk(22)	atpG(19)	frdB(11)	fucK(11)	mdh(22)	pgi(19)	recA(15)
SRR9847414	M41991	56	adk(13)	atpG(16)	frdB(5)	fucK(18)	mdh(3)	pgi(11)	recA(7)
SRR9847415	M18970	66	adk(18)	atpG(6)	frdB(3)	fucK(11)	mdh(10)	pgi(28)	recA(12)
SRR9847417	M18949	124	adk(22)	atpG(19)	frdB(11)	fucK(11)	mdh(22)	pgi(19)	recA(15)
SRR9847419	M19425	124	adk(22)	atpG(19)	frdB(11)	fucK(11)	mdh(22)	pgi(19)	recA(15)
SRR9847421	M19151	-	adk(18)	atpG(6)	frdB(3)	fucK(-)	mdh(10)	pgi(28)	recA(12)
SRR9847422	M12095	18	adk(18)	atpG(6)	frdB(3)	fucK(7)	mdh(10)	pgi(28)	recA(12)
SRR9847423	M18968	124	adk(22)	atpG(19)	frdB(11)	fucK(11)	mdh(22)	pgi(19)	recA(15)
SRR9847426	M28610	56	adk(13)	atpG(16)	frdB(5)	fucK(18)	mdh(3)	pgi(11)	recA(7)
SRR9847427	M28590	124	adk(22)	atpG(19)	frdB(11)	fucK(11)	mdh(22)	pgi(19)	recA(15)
SRR9847428	M28489	124	adk(22)	atpG(19)	frdB(11)	fucK(11)	mdh(22)	pgi(19)	recA(15)
SRR9847435	M11105	66	adk(18)	atpG(6)	frdB(3)	fucK(11)	mdh(10)	pgi(28)	recA(12)
SRR9847437	M10989	18	adk(18)	atpG(6)	frdB(3)	fucK(7)	mdh(10)	pgi(28)	recA(12)
SRR9847439	M10983	124	adk(22)	atpG(19)	frdB(11)	fucK(11)	mdh(22)	pgi(19)	recA(15)
SRR9847440	M10847	124	adk(22)	atpG(19)	frdB(11)	fucK(11)	mdh(22)	pgi(19)	recA(15)
SRR9847444	M22909	124	adk(22)	atpG(19)	frdB(11)	fucK(11)	mdh(22)	pgi(19)	recA(15)
SRR9847449	M18643	124	adk(22)	atpG(19)	frdB(11)	fucK(11)	mdh(22)	pgi(19)	recA(15)
SRR9847452	M18825	124	adk(22)	atpG(19)	frdB(11)	fucK(11)	mdh(22)	pgi(19)	recA(15)
SRR9847458	M39482	124	adk(22)	atpG(19)	frdB(11)	fucK(11)	mdh(22)	pgi(19)	recA(15)
SRR9847459	M39540	56	adk(13)	atpG(16)	frdB(5)	fucK(18)	mdh(3)	pgi(11)	recA(7)
SRR9847461	M39491	56	adk(13)	atpG(16)	frdB(5)	fucK(18)	mdh(3)	pgi(11)	recA(7)
SRR9847462	M39488	124	adk(22)	atpG(19)	frdB(11)	fucK(11)	mdh(22)	pgi(19)	recA(15)
SRR9847463	M39476	6	adk(10)	atpG(14)	frdB(4)	fucK(5)	mdh(4)	pgi(7)	recA(8)
SRR9847466	M29690	124	adk(22)	atpG(19)	frdB(11)	fucK(11)	mdh(22)	pgi(19)	recA(15)
SRR9847468	M08787	23	adk(13)	atpG(16)	frdB(5)	fucK(2)	mdh(3)	pgi(11)	recA(7)
SRR9847469	M08769	18	adk(18)	atpG(6)	frdB(3)	fucK(7)	mdh(10)	pgi(28)	recA(12)
SRR9847473	M21267	124	adk(22)	atpG(19)	frdB(11)	fucK(11)	mdh(22)	pgi(19)	recA(15)
SRR9847474	M14691	121	adk(18)	atpG(6)	frdB(3)	fucK(10)	mdh(10)	pgi(28)	recA(14)
SRR9847477	M16672	-	adk(18)	atpG(6)	frdB(3)	fucK(-)	mdh(10)	pgi(28)	recA(12)
SRR9847485	M12666	122	adk(18)	atpG(6)	frdB(3)	fucK(18)	mdh(10)	pgi(28)	recA(12)
SRR9847488	M12570	-	adk(18)	atpG(6)	frdB(3)	fucK(154?)	mdh(10)	pgi(28)	recA(12)
SRR9847489	M07633	124	adk(22)	atpG(19)	frdB(11)	fucK(11)	mdh(22)	pgi(19)	recA(15)
SRR9847492	M21507	124	adk(22)	atpG(19)	frdB(11)	fucK(11)	mdh(22)	pgi(19)	recA(15)
SRR9847493	M18924	124	adk(22)	atpG(19)	frdB(11)	fucK(11)	mdh(22)	pgi(19)	recA(15)
SRR9847498	M24613	18	adk(18)	atpG(6)	frdB(3)	fucK(7)	mdh(10)	pgi(28)	recA(12)
SRR9847499	M40802	53	adk(10)	atpG(14)	frdB(5)	fucK(7)	mdh(4)	pgi(7)	recA(8)
SRR9847500	M28354	18	adk(18)	atpG(6)	frdB(3)	fucK(7)	mdh(10)	pgi(28)	recA(12)
SRR9847503	M28353	598	adk(22)	atpG(4)	frdB(11)	fucK(11)	mdh(22)	pgi(19)	recA(15)
SRR9847506	M28139	124	adk(22)	atpG(19)	frdB(11)	fucK(11)	mdh(22)	pgi(19)	recA(15)
SRR9847507	M28099	66	adk(18)	atpG(6)	frdB(3)	fucK(11)	mdh(10)	pgi(28)	recA(12)
SRR9847514	M08267	124	adk(22)	atpG(19)	frdB(11)	fucK(11)	mdh(22)	pgi(19)	recA(15)
SRR9847515	M08119	124	adk(22)	atpG(19)	frdB(11)	fucK(11)	mdh(22)	pgi(19)	recA(15)
SRR9847516	M08004	125	adk(22)	atpG(19)	frdB(11)	fucK(11)	mdh(22)	pgi(28)	recA(15)
SRR9847517	M08139	124	adk(22)	atpG(19)	frdB(11)	fucK(11)	mdh(22)	pgi(19)	recA(15)
SRR9847519	M07950	124	adk(22)	atpG(19)	frdB(11)	fucK(11)	mdh(22)	pgi(19)	recA(15)
SRR9847520	M07949	66	adk(18)	atpG(6)	frdB(3)	fucK(11)	mdh(10)	pgi(28)	recA(12)
SRR9847521	M04824	124	adk(22)	atpG(19)	frdB(11)	fucK(11)	mdh(22)	pgi(19)	recA(15)
SRR9847523	M25258	18	adk(18)	atpG(6)	frdB(3)	fucK(7)	mdh(10)	pgi(28)	recA(12)
SRR9847525	M25141	372	adk(20)	atpG(12)	frdB(9)	fucK(14)	mdh(21)	pgi(23)	recA(19)
SRR9847527	M25053	1758	adk(197)	atpG(6)	frdB(3)	fucK(41)	mdh(10)	pgi(28)	recA(12)
SRR9847530	M24598	124	adk(22)	atpG(19)	frdB(11)	fucK(11)	mdh(22)	pgi(19)	recA(15)
SRR9847532	M24553	18	adk(18)	atpG(6)	frdB(3)	fucK(7)	mdh(10)	pgi(28)	recA(12)
SRR9847536	M40888	6	adk(10)	atpG(14)	frdB(4)	fucK(5)	mdh(4)	pgi(7)	recA(8)
SRR9847537	M07873	124	adk(22)	atpG(19)	frdB(11)	fucK(11)	mdh(22)	pgi(19)	recA(15)
SRR9847539	M17129	121	adk(18)	atpG(6)	frdB(3)	fucK(10)	mdh(10)	pgi(28)	recA(14)
SRR9847542	M17454	576	adk(13)	atpG(16)	frdB(5)	fucK(18)	mdh(3)	pgi(11)	recA(36)
SRR9847545	M17247	18	adk(18)	atpG(6)	frdB(3)	fucK(7)	mdh(10)	pgi(28)	recA(12)
SRR9847546	M17181	18	adk(18)	atpG(6)	frdB(3)	fucK(7)	mdh(10)	pgi(28)	recA(12)
SRR9847548	M13539	103	adk(1)	atpG(1)	frdB(1)	fucK(14)	mdh(9)	pgi(14)	recA(13)
SRR9847549	M13527	62	adk(21)	atpG(12)	frdB(9)	fucK(7)	mdh(19)	pgi(24)	recA(19)
SRR9847550	M13525	124	adk(22)	atpG(19)	frdB(11)	fucK(11)	mdh(22)	pgi(19)	recA(15)
SRR9847551	M13430	18	adk(18)	atpG(6)	frdB(3)	fucK(7)	mdh(10)	pgi(28)	recA(12)
SRR9847552	M13422	1755	adk(13)	atpG(134)	frdB(5)	fucK(18)	mdh(279)	pgi(11)	recA(36)
SRR9847553	M07026	66	adk(18)	atpG(6)	frdB(3)	fucK(11)	mdh(10)	pgi(28)	recA(12)
SRR9847555	M24320	124	adk(22)	atpG(19)	frdB(11)	fucK(11)	mdh(22)	pgi(19)	recA(15)
SRR9847556	M24316	386	adk(18)	atpG(6)	frdB(3)	fucK(14)	mdh(10)	pgi(28)	recA(12)
SRR9847557	M24459	124	adk(22)	atpG(19)	frdB(11)	fucK(11)	mdh(22)	pgi(19)	recA(15)
SRR9847560	M24321	-	adk(18)	atpG(6)	frdB(3)	fucK(~58)	mdh(10)	pgi(28)	recA(12)
SRR9847562	M24542	124	adk(22)	atpG(19)	frdB(11)	fucK(11)	mdh(22)	pgi(19)	recA(15)
SRR9847569	M39466	124	adk(22)	atpG(19)	frdB(11)	fucK(11)	mdh(22)	pgi(19)	recA(15)
SRR9847571	M39451	56	adk(13)	atpG(16)	frdB(5)	fucK(18)	mdh(3)	pgi(11)	recA(7)
SRR9847573	M39243	576	adk(13)	atpG(16)	frdB(5)	fucK(18)	mdh(3)	pgi(11)	recA(36)
SRR9847574	M39244	62	adk(21)	atpG(12)	frdB(9)	fucK(7)	mdh(19)	pgi(24)	recA(19)
SRR9847577	M38888	576	adk(13)	atpG(16)	frdB(5)	fucK(18)	mdh(3)	pgi(11)	recA(36)
SRR9847578	M38973	124	adk(22)	atpG(19)	frdB(11)	fucK(11)	mdh(22)	pgi(19)	recA(15)
SRR9847584	M36692	1127	adk(22)	atpG(14)	frdB(11)	fucK(11)	mdh(22)	pgi(19)	recA(15)
SRR9847588	M14722	124	adk(22)	atpG(19)	frdB(11)	fucK(11)	mdh(22)	pgi(19)	recA(15)
SRR9847589	M14793	-	adk(18)	atpG(6)	frdB(3)	fucK(-)	mdh(10)	pgi(28)	recA(12)
SRR9847592	M14822	-	adk(18)	atpG(6)	frdB(3)	fucK(~7)	mdh(10)	pgi(28)	recA(12)
SRR9847593	M14916	56	adk(13)	atpG(16)	frdB(5)	fucK(18)	mdh(3)	pgi(11)	recA(7)
SRR9847596	M14928	18	adk(18)	atpG(6)	frdB(3)	fucK(7)	mdh(10)	pgi(28)	recA(12)
SRR9847599	M18174	18	adk(18)	atpG(6)	frdB(3)	fucK(7)	mdh(10)	pgi(28)	recA(12)
SRR9847600	M14416	321	adk(28)	atpG(14)	frdB(1)	fucK(1)	mdh(62)	pgi(13)	recA(1)
SRR9847601	M13387	62	adk(21)	atpG(12)	frdB(9)	fucK(7)	mdh(19)	pgi(24)	recA(19)
SRR9847602	M13382	124	adk(22)	atpG(19)	frdB(11)	fucK(11)	mdh(22)	pgi(19)	recA(15)
SRR9847603	M13368	66	adk(18)	atpG(6)	frdB(3)	fucK(11)	mdh(10)	pgi(28)	recA(12)
SRR9847604	M13367	124	adk(22)	atpG(19)	frdB(11)	fucK(11)	mdh(22)	pgi(19)	recA(15)
SRR9847606	M07878	9	adk(7)	atpG(11)	frdB(6)	fucK(8)	mdh(6)	pgi(16)	recA(9)
SRR9847608	M07757	124	adk(22)	atpG(19)	frdB(11)	fucK(11)	mdh(22)	pgi(19)	recA(15)
SRR9847611	M07804	127	adk(40)	atpG(6)	frdB(3)	fucK(18)	mdh(10)	pgi(28)	recA(12)
SRR9847612	M12003	18	adk(18)	atpG(6)	frdB(3)	fucK(7)	mdh(10)	pgi(28)	recA(12)
SRR9847613	M23296	124	adk(22)	atpG(19)	frdB(11)	fucK(11)	mdh(22)	pgi(19)	recA(15)
SRR9847615	M23255	124	adk(22)	atpG(19)	frdB(11)	fucK(11)	mdh(22)	pgi(19)	recA(15)
SRR9847616	M23267	66	adk(18)	atpG(6)	frdB(3)	fucK(11)	mdh(10)	pgi(28)	recA(12)
SRR9847624	M06042	126	adk(22)	atpG(19)	frdB(11)	fucK(11)	mdh(22)	pgi(19)	recA(35)
SRR9847628	M06216	66	adk(18)	atpG(6)	frdB(3)	fucK(11)	mdh(10)	pgi(28)	recA(12)
SRR9847632	M22861	124	adk(22)	atpG(19)	frdB(11)	fucK(11)	mdh(22)	pgi(19)	recA(15)
SRR9847641	M06542	9	adk(7)	atpG(11)	frdB(6)	fucK(8)	mdh(6)	pgi(16)	recA(9)
SRR9847642	M41813	576	adk(13)	atpG(16)	frdB(5)	fucK(18)	mdh(3)	pgi(11)	recA(36)
SRR9847646	M27968	124	adk(22)	atpG(19)	frdB(11)	fucK(11)	mdh(22)	pgi(19)	recA(15)
SRR9847649	M18543	124	adk(22)	atpG(19)	frdB(11)	fucK(11)	mdh(22)	pgi(19)	recA(15)
SRR9847651	M18230	-	adk(18)	atpG(6)	frdB(3)	fucK(~7)	mdh(10)	pgi(28)	recA(12)

## Sheet: Table S4
Table S4: Coverage in capsular loci from two typing databases (Hicap/Potts) for HI-EDI064.
Gene intervals	gene	Covered	Length	Coverage	Source
acs1	acs1	121	1424	0.0849719	Hicap
acs1_a	acs1	121	1424	0.0849719	Potts
acs1_b	acs1	209	1424	0.14677	Potts
acs1_c	acs1	209	1424	0.14677	Potts
acs2	acs2	418	1115	0.374888	Hicap
acs2_a	acs2	418	1115	0.374888	Potts
acs2_b	acs2	400	1115	0.358744	Potts
acs2_c	acs2	379	1115	0.33991	Potts
acs2_d	acs2	418	1115	0.374888	Potts
acs3	acs3	0	2339	0	Hicap
acs3_a	acs3	0	2297	0	Potts
acs3_b	acs3	0	2297	0	Potts
acs3_c	acs3	0	2297	0	Potts
acs3_d	acs3	0	2297	0	Potts
acs3_e	acs3	0	2297	0	Potts
acs4	acs4	0	380	0	Hicap
acs4_a	acs4	0	380	0	Potts
acs4_b	acs4	0	380	0	Potts
bcs1	bcs1	1109	1424	0.778792	Hicap
bcs1_a	bcs1	43	1424	0.0301966	Potts
bcs1_b	bcs1	43	1424	0.0301966	Potts
bcs1_c	bcs1	43	1424	0.0301966	Potts
bcs2	bcs2	906	1115	0.812556	Hicap
bcs2_a	bcs2	0	1115	0	Potts
bcs2_b	bcs2	0	1115	0	Potts
bcs2_c	bcs2	0	1115	0	Potts
bcs2_d	bcs2	0	1115	0	Potts
bcs2_e	bcs2	0	1115	0	Potts
bcs3	bcs3	3045	3647	0.834933	Hicap
bcs3_a	bcs3	2962	3647	0.812174	Potts
bcs3_b	bcs3	2995	3647	0.821223	Potts
bcs3_c	bcs3	3013	3647	0.826159	Potts
bcs3_d	bcs3	2996	3647	0.821497	Potts
bcs3_e	bcs3	2988	3647	0.819303	Potts
bcs3_f	bcs3	2995	3647	0.821223	Potts
bcs3_g	bcs3	2995	3647	0.821223	Potts
bcs3_h	bcs3	3013	3647	0.826159	Potts
bcs3_i	bcs3	3045	3647	0.834933	Potts
bcs3_j	bcs3	2979	3647	0.816836	Potts
bcs3_k	bcs3	2983	3647	0.817932	Potts
bcs4	bcs4	1275	1847	0.690309	Hicap
bcs4_a	bcs4	1292	1847	0.699513	Potts
bcs4_b	bcs4	1292	1847	0.699513	Potts
bcs4_c	bcs4	1287	1847	0.696806	Potts
bcs4_d	bcs4	1221	1791	0.681742	Potts
bcs4_e	bcs4	1287	1847	0.696806	Potts
bcs4_f	bcs4	1244	1791	0.694584	Potts
bcs4_g	bcs4	1263	1823	0.692814	Potts
bcs4_h	bcs4	1292	1847	0.699513	Potts
bexA_b	bexA	595	653	0.911179	Potts
bexA	bexA	473	653	0.724349	Hicap
bexA_a	bexA	473	653	0.724349	Potts
bexA_e	bexA	287	653	0.43951	Potts
bexA_j	bexA	287	653	0.43951	Potts
bexA_k	bexA	287	653	0.43951	Potts
bexA_h	bexA	284	653	0.434916	Potts
bexA_i	bexA	239	653	0.366003	Potts
bexA_c	bexA	0	653	0	Potts
bexA_d	bexA	0	653	0	Potts
bexA_f	bexA	0	653	0	Potts
bexA_g	bexA	0	647	0	Potts
bexD_f	bexD	1069	1184	0.902872	Potts
bexB_h	bexB	711	797	0.892095	Potts
bexC_c	bexC	923	1133	0.814651	Potts
bexD	bexD	938	1184	0.79223	Hicap
bexD_d	bexD	938	1184	0.79223	Potts
bexD_n	bexD	938	1184	0.79223	Potts
bexD_q	bexD	938	1184	0.79223	Potts
bexC	bexC	860	1133	0.759047	Hicap
bexC_b	bexC	860	1133	0.759047	Potts
bexC_d	bexC	860	1133	0.759047	Potts
bexC_j	bexC	860	1133	0.759047	Potts
bexC_k	bexC	860	1133	0.759047	Potts
bexC_l	bexC	860	1133	0.759047	Potts
bexC_m	bexC	860	1133	0.759047	Potts
bexD_o	bexD	898	1184	0.758446	Potts
bexC_e	bexC	854	1133	0.753751	Potts
bexD_c	bexD	782	1286	0.608087	Potts
bexD_e	bexD	782	1286	0.608087	Potts
bexD_i	bexD	779	1286	0.605754	Potts
bexD_b	bexD	650	1184	0.548987	Potts
bexD_p	bexD	635	1184	0.536318	Potts
bexD_a	bexD	624	1184	0.527027	Potts
bexD_g	bexD	624	1184	0.527027	Potts
bexD_h	bexD	624	1184	0.527027	Potts
bexD_j	bexD	624	1184	0.527027	Potts
bexD_k	bexD	624	1184	0.527027	Potts
bexD_l	bexD	624	1184	0.527027	Potts
bexD_m	bexD	624	1184	0.527027	Potts
bexC_a	bexC	456	1133	0.402471	Potts
bexB	bexB	205	797	0.257215	Hicap
bexB_a	bexB	204	797	0.25596	Potts
bexB_k	bexB	204	797	0.25596	Potts
bexC_g	bexC	265	1133	0.233892	Potts
bexB_e	bexB	172	797	0.215809	Potts
bexB_j	bexB	172	797	0.215809	Potts
bexB_l	bexB	172	797	0.215809	Potts
bexB_c	bexB	92	797	0.115433	Potts
bexB_g	bexB	92	797	0.115433	Potts
bexB_m	bexB	92	797	0.115433	Potts
bexB_b	bexB	56	797	0.0702635	Potts
bexB_i	bexB	56	797	0.0702635	Potts
bexB_d	bexB	38	797	0.0476788	Potts
bexB_f	bexB	38	797	0.0476788	Potts
bexC_f	bexC	49	1133	0.043248	Potts
bexC_h	bexC	49	1133	0.043248	Potts
bexC_i	bexC	49	1133	0.043248	Potts
ccs1	ccs1	0	1100	0	Hicap
ccs1_a	ccs1	0	1100	0	Potts
ccs2	ccs2	0	3671	0	Hicap
ccs2_a	ccs2	0	3671	0	Potts
ccs2_b	ccs2	0	3671	0	Potts
ccs2_c	ccs2	0	3671	0	Potts
ccs2_d	ccs2	0	3671	0	Potts
ccs3	ccs3	0	1229	0	Hicap
ccs3_a	ccs3	0	1229	0	Potts
ccs3_b	ccs3	0	1229	0	Potts
ccs4	ccs4	0	1109	0	Hicap
ccs4_a	ccs4	0	1109	0	Potts
dcs1	dcs1	0	1124	0	Hicap
dcs1_a	dcs1	0	1124	0	Potts
dcs2	dcs2	0	1262	0	Hicap
dcs2_a	dcs2	0	1262	0	Potts
dcs3	dcs3	0	2942	0	Hicap
dcs3_a	dcs3	0	2942	0	Potts
dcs3_b	dcs3	0	2942	0	Potts
dcs4	dcs4	0	1967	0	Hicap
dcs4_a	dcs4	0	1967	0	Potts
dcs4_b	dcs4	0	1967	0	Potts
dcs4_c	dcs4	0	1967	0	Potts
dcs5	dcs5	0	989	0	Hicap
dcs5_a	dcs5	0	989	0	Potts
ecs1	ecs1	0	1124	0	Hicap
ecs1_a	ecs1	0	1124	0	Potts
ecs1_b	ecs1	0	1124	0	Potts
ecs1_c	ecs1	0	1124	0	Potts
ecs1_d	ecs1	0	1124	0	Potts
ecs1_e	ecs1	0	1124	0	Potts
ecs1_f	ecs1	0	1124	0	Potts
ecs1_g	ecs1	0	1124	0	Potts
ecs1_h	ecs1	0	1124	0	Potts
ecs2	ecs2	0	1265	0	Hicap
ecs2_a	ecs2	0	1265	0	Potts
ecs2_b	ecs2	0	1265	0	Potts
ecs2_c	ecs2	0	1265	0	Potts
ecs2_d	ecs2	0	1265	0	Potts
ecs3	ecs3	30	2975	0.010084	Hicap
ecs3_a	ecs3	30	2975	0.010084	Potts
ecs3_b	ecs3	30	2975	0.010084	Potts
ecs3_c	ecs3	30	2975	0.010084	Potts
ecs3_d	ecs3	30	2975	0.010084	Potts
ecs3_e	ecs3	30	2972	0.0100942	Potts
ecs3_f	ecs3	30	2975	0.010084	Potts
ecs3_g	ecs3	30	2975	0.010084	Potts
ecs3_h	ecs3	30	2975	0.010084	Potts
ecs3_i	ecs3	30	2975	0.010084	Potts
ecs3_j	ecs3	30	2975	0.010084	Potts
ecs4	ecs4	0	1451	0	Hicap
ecs4_a	ecs4	0	1460	0	Potts
ecs4_b	ecs4	0	1460	0	Potts
ecs4_c	ecs4	0	1460	0	Potts
ecs4_d	ecs4	0	1460	0	Potts
ecs4_e	ecs4	0	1460	0	Potts
ecs4_f	ecs4	0	1460	0	Potts
ecs5	ecs5	0	722	0	Hicap
ecs5_a	ecs5	0	722	0	Potts
ecs6	ecs6	0	377	0	Hicap
ecs6_a	ecs6	0	377	0	Potts
ecs7	ecs7	0	1559	0	Hicap
ecs7_a	ecs7	0	1559	0	Potts
ecs7_b	ecs7	0	1559	0	Potts
ecs7_c	ecs7	0	1559	0	Potts
ecs7_d	ecs7	0	1559	0	Potts
ecs7_e	ecs7	0	1559	0	Potts
ecs7_f	ecs7	0	1559	0	Potts
ecs7_g	ecs7	0	1559	0	Potts
ecs8	ecs8	0	977	0	Hicap
ecs8_a	ecs8	0	977	0	Potts
ecs8_b	ecs8	0	977	0	Potts
ecs8_c	ecs8	0	977	0	Potts
ecs8_d	ecs8	0	977	0	Potts
ecs8_e	ecs8	0	977	0	Potts
ecs8_f	ecs8	0	977	0	Potts
ecs8_g	ecs8	0	977	0	Potts
ecs8_h	ecs8	0	977	0	Potts
ecs8_i	ecs8	0	977	0	Potts
fcs1	fcs1	0	1094	0	Hicap
fcs1_a	fcs1	0	1094	0	Potts
fcs1_aa	fcs1	0	1094	0	Potts
fcs1_ab	fcs1	0	1094	0	Potts
fcs1_b	fcs1	0	1094	0	Potts
fcs1_c	fcs1	0	1094	0	Potts
fcs1_d	fcs1	0	1094	0	Potts
fcs1_e	fcs1	0	1094	0	Potts
fcs1_f	fcs1	0	1094	0	Potts
fcs1_g	fcs1	0	1094	0	Potts
fcs1_h	fcs1	0	1094	0	Potts
fcs1_i	fcs1	0	1094	0	Potts
fcs1_j	fcs1	0	1094	0	Potts
fcs1_k	fcs1	0	1094	0	Potts
fcs1_l	fcs1	0	1094	0	Potts
fcs1_m	fcs1	0	1094	0	Potts
fcs1_n	fcs1	0	1094	0	Potts
fcs1_o	fcs1	0	1094	0	Potts
fcs1_p	fcs1	0	1094	0	Potts
fcs1_q	fcs1	0	1094	0	Potts
fcs1_r	fcs1	0	1094	0	Potts
fcs1_s	fcs1	0	1094	0	Potts
fcs1_t	fcs1	0	1094	0	Potts
fcs1_u	fcs1	0	1094	0	Potts
fcs1_v	fcs1	0	1094	0	Potts
fcs1_w	fcs1	0	1094	0	Potts
fcs1_x	fcs1	0	1094	0	Potts
fcs1_y	fcs1	0	1094	0	Potts
fcs1_z	fcs1	0	1094	0	Potts
fcs2	fcs2	0	2663	0	Hicap
fcs2_a	fcs2	0	2663	0	Potts
fcs2_b	fcs2	0	2663	0	Potts
fcs2_c	fcs2	0	2663	0	Potts
fcs2_d	fcs2	0	2663	0	Potts
fcs2_e	fcs2	0	2663	0	Potts
fcs2_f	fcs2	0	2663	0	Potts
fcs2_g	fcs2	0	2663	0	Potts
fcs2_h	fcs2	0	2663	0	Potts
fcs2_i	fcs2	0	2663	0	Potts
fcs2_j	fcs2	0	2663	0	Potts
fcs2_k	fcs2	0	2663	0	Potts
fcs2_l	fcs2	0	2663	0	Potts
fcs2_m	fcs2	0	2663	0	Potts
fcs2_n	fcs2	0	2663	0	Potts
fcs2_o	fcs2	0	2663	0	Potts
fcs2_p	fcs2	0	2663	0	Potts
fcs2_q	fcs2	0	2663	0	Potts
fcs2_r	fcs2	0	2663	0	Potts
fcs2_s	fcs2	0	2663	0	Potts
fcs2_t	fcs2	0	2663	0	Potts
fcs2_u	fcs2	0	2663	0	Potts
fcs2_v	fcs2	0	2663	0	Potts
fcs2_w	fcs2	0	2663	0	Potts
fcs2_x	fcs2	0	2663	0	Potts
fcs3	fcs3	0	1139	0	Hicap
fcs3_a	fcs3	0	1139	0	Potts
fcs3_b	fcs3	0	1139	0	Potts
fcs3_c	fcs3	0	1139	0	Potts
fcs3_d	fcs3	0	1139	0	Potts
hcsA_h	hcsA	1462	2042	0.715965	Potts
hcsA_r	hcsA	1358	2042	0.665034	Potts
hcsA_a	hcsA	1346	2042	0.659158	Potts
hcsA_d	hcsA	1337	2042	0.65475	Potts
hcsA_m	hcsA	1247	2042	0.610676	Potts
hcsA_j	hcsA	1238	2039	0.60716	Potts
hcsA_f	hcsA	1224	2042	0.599412	Potts
hcsA_i	hcsA	1224	2042	0.599412	Potts
hcsA_v	hcsA	1224	2042	0.599412	Potts
hcsA_g	hcsA	1197	2060	0.581068	Potts
hcsA_k	hcsA	1197	2060	0.581068	Potts
hcsA_o	hcsA	1197	2060	0.581068	Potts
hcsA_y	hcsA	1197	2060	0.581068	Potts
hcsA_e	hcsA	1136	2042	0.556317	Potts
hcsA_q	hcsA	1123	2042	0.549951	Potts
hcsA_aa	hcsA	1099	2042	0.538198	Potts
hcsA	hcsA	923	2042	0.452008	Hicap
hcsA_ab	hcsA	639	2039	0.313389	Potts
hcsA_c	hcsA	639	2039	0.313389	Potts
hcsA_l	hcsA	639	2039	0.313389	Potts
hcsA_n	hcsA	639	2039	0.313389	Potts
hcsA_u	hcsA	639	2039	0.313389	Potts
hcsA_x	hcsA	639	2039	0.313389	Potts
hcsA_ac	hcsA	638	2039	0.312899	Potts
hcsA_w	hcsA	594	2039	0.291319	Potts
hcsB_a	hcsB	1053	1192	0.883389	Potts
hcsB_d	hcsB	942	1226	0.768352	Potts
hcsB_b	hcsB	931	1226	0.75938	Potts
hcsB_z	hcsB	931	1226	0.75938	Potts
hcsB_o	hcsB	915	1226	0.746329	Potts
hcsB_l	hcsB	916	1244	0.736334	Potts
hcsB_i	hcsB	898	1244	0.721865	Potts
hcsB_h	hcsB	857	1244	0.688907	Potts
hcsB_e	hcsB	855	1244	0.687299	Potts
hcsB_j	hcsB	488	1226	0.398042	Potts
hcsB_ac	hcsB	478	1262	0.378764	Potts
hcsB_k	hcsB	478	1262	0.378764	Potts
hcsB_m	hcsB	478	1262	0.378764	Potts
hcsB_p	hcsB	478	1262	0.378764	Potts
hcsB_u	hcsB	478	1262	0.378764	Potts
hcsB_w	hcsB	478	1262	0.378764	Potts
hcsB_f	hcsB	389	1262	0.308241	Potts
hcsB_n	hcsB	389	1262	0.308241	Potts
hcsB_v	hcsB	389	1262	0.308241	Potts
hcsB_ab	hcsB	364	1262	0.288431	Potts
hcsB_q	hcsB	328	1262	0.259905	Potts
hcsB	hcsB	121	1220	0.0991803	Hicap
hcsB_aa	hcsB	121	1262	0.0958796	Potts
hcsB_c	hcsB	121	1262	0.0958796	Potts
hcsB_g	hcsB	121	1262	0.0958796	Potts
hcsB_r	hcsB	121	1262	0.0958796	Potts
hcsB_t	hcsB	121	1262	0.0958796	Potts
hcsB_x	hcsB	121	1262	0.0958796	Potts
hcsB_y	hcsB	121	1262	0.0958796	Potts
hcsB_s	hcsB	83	1262	0.0657686	Potts
Insertion_Element_1106	Insertion	0	3384	0	Potts
Insertion_Element_1301	Insertion	0	843	0	Potts
Insertion_Element_1655	Insertion	0	1073	0	Potts
Insertion_Element_SNme1	Insertion	0	1224	0	Potts
Insertion_Element_SNme2	Insertion	0	788	0	Potts
IS1016_V1	IS1016	494	754	0.655172	Potts
IS1016_V2	IS1016	462	754	0.612732	Potts
IS1016_V3	IS1016	604	754	0.801061	Potts
IS1016_V4	IS1016	602	698	0.862464	Potts
IS1016_V5	IS1016	80	268	0.298507	Potts
IS1016_V6	IS1016	470	745	0.630872	Potts
IS1016V6	IS1016V6	461	711	0.648382	Hicap

## Sheet: Table S5
Table S5: Mapping statistics of shotgun data for EDI064: a) Final merged and deduplicated dataset; b) Merged mapping for each library; c) Comparative mappings to closely related species and d) Comparative mappings to serotype a-f reference sequences.
a)
DATA	Reference Genome	MappedReads No Dupl	Mapped Reads no Dupl >MQ30	5pCtoT	3pGtoA	Mean FL	Mean MQ	Mean GC	Mean ED	Mean Cov	%1X	%2X	%5X	%10X	%15X
EDI064 SG1&SG2	Haemophilus influenzae NCTC8468	246143	163594	0.14324	0.141625	37.79	33.1287	0.3951	0.66	4.2282	88.31	79	38.98	4.39	0.73
b)
DATA	Reference Genome	MappedReads No Dupl	Mapped Reads no Dupl >MQ30	5pCtoT	3pGtoA	Mean FL	Mean MQ	Mean GC	Mean ED	Mean Cov	%1X	%2X	%5X	%10X	%15X
EDI064 SG1	Haemophilus influenzae NCTC8468	117013	75946	0.173842	0.174094	37.75	33.0956	0.3938	0.67	1.9686	76.02	51.83	7.38	0.5	0.35
EDI064 SG2	Haemophilus influenzae NCTC8468	129130	87609	0.173927	0.17597	37.83	33.1493	0.3962	0.65	2.2596	78.96	57.53	10.68	0.66	0.4
c)
DATA	Reference Genome	MappedReads No Dupl	Mapped Reads no Dupl >MQ30	5pCtoT	3pGtoA	Mean FL	Mean MQ	Mean GC	Mean ED	Mean Cov	%1X	%2X	%5X	%10X	%15X
EDI064 SG1&SG2	Haemophilus aegyptius NCTC8502	143422	82507	0.147361	0.148433	37.32	28.443	0.3992	1.11	2.6855	64.64	52.71	20.91	2.24	0.59
EDI064 SG1&SG2	Haemophilus haemolyticus M19346	105169	51900	0.134423	0.135341	37.09	28.9833	0.4097	1.22	1.9772	48.55	37.54	13.87	1.74	0.63
EDI064 SG1&SG2	Haemophilus parainfluenzae T3T1	28492	5221	0.0994925	0.100697	37.28	23.6123	0.4915	1.4	0.509	8.59	5.5	2.09	0.76	0.51
d)
DATA	Reference Genome	MappedReads No Dupl	Mapped Reads no Dupl >MQ30	5pCtoT	3pGtoA	Mean FL	Mean MQ	Mean GC	Mean ED	Mean Cov	%1X	%2X	%5X	%10X	%15X
EDI064 SG1&SG2	Haemophilus influenzae NML Hia	147843	85689	0.147692	0.147957	37.34	29.9597	0.3981	1.1	3.0178	73.25	59.59	23.44	2.5	0.66
EDI064 SG1&SG2	Haemophilus influenzae 10810 Hib	150189	88266	0.147711	0.150866	37.34	28.7591	0.3976	1.08	2.8305	68.05	55.72	22.32	2.36	0.61
EDI064 SG1&SG2	Haemophilus influenzae M12125 Hic	151247	90061	0.313906	0.313585	37.37	31.0884	0.398	1.08	3.1317	74.23	61.13	24.88	2.67	0.71
EDI064 SG1&SG2	Haemophilus influenzae RdKW20 Hid*	147923	86898	0.25	0.333333	37.34	30.3305	0.3984	1.09	3.018	72.64	59.45	23.71	2.54	0.65
EDI064 SG1&SG2	Haemophilus influenzae NCTC8455 Hie	190552	138160	0.16572	0.167274	37.68	32.7382	0.3955	0.8	3.8492	83.68	73.22	34.17	3.7	0.72
EDI064 SG1&SG2	Haemophilus influenzae KR494 Hif	189150	134819	0.165153	0.167026	37.66	32.4104	0.3958	0.81	3.8376	84.4	73.4	33.67	3.62	0.69
*Cap locus is impaired

## Sheet: Table S6
Table S6: HI-EDI064 SNPs with predicted high effect and coverage above 1X (min DP2; 80%ALT allele) (SnpEff analysis on NCTC8468 mapping).
CHROM	POS	ID	REF	ALT	QUAL	FILTER	DP	DP4	MQ	Allele	Annotation	Putative impact	Gene	Gene ID	Feature type	Feature ID	Transcript biotype	Exon or Intron rank	HGVS.c	HGVS.p	cDNA_position / cDNA_len	CDS_position / CDS_len	Protein_position / Protein_len
NZ_LR590465.1	515167	.	C	CA	144	PASS	6	0,0,3,3	36	CA	frameshift_variant	HIGH	FGK83_RS02610	gene-FGK83_RS02610	transcript	TRANSCRIPT_gene-FGK83_RS02610	protein_coding	2021-01-01	c.237_238insA	p.Leu80fs	238/273	238/273	80/90
NZ_LR590465.1	776614	.	A	G	114	PASS	5	0,0,1,4	37	G	start_lost	HIGH	FGK83_RS03905	gene-FGK83_RS03905	transcript	TRANSCRIPT_gene-FGK83_RS03905	protein_coding	2021-01-01	c.1A>G	p.Met1?	1/288	1/288	1/95
NZ_LR590465.1	890935	.	G	GA	36.4154	PASS	2	0,0,2,0	36	GA	frameshift_variant	HIGH	msbA	gene-FGK83_RS04465	transcript	TRANSCRIPT_gene-FGK83_RS04465	protein_coding	2021-01-01	c.1143_1144insA	p.Arg382fs	1144/1764	1144/1764	382/587
NZ_LR590465.1	979089	.	T	A	38.415	PASS	2	0,0,1,1	37	A	stop_gained	HIGH	FGK83_RS04890	gene-FGK83_RS04890	transcript	TRANSCRIPT_gene-FGK83_RS04890	protein_coding	2021-01-01	c.44T>A	p.Leu15*	44/240	44/240	15/79
NZ_LR590465.1	1295975	.	A	G	32.4168	PASS	2	0,0,0,2	37	G	start_lost	HIGH	pepT	gene-FGK83_RS06430	transcript	TRANSCRIPT_gene-FGK83_RS06430	protein_coding	2021-01-01	c.1A>G	p.Met1?	1/1239	1/1239	1/412
NZ_LR590465.1	1490685	.	TG	T	106	PASS	5	0,0,4,1	38	T	frameshift_variant	HIGH	FGK83_RS07335	gene-FGK83_RS07335	transcript	TRANSCRIPT_gene-FGK83_RS07335	protein_coding	2021-01-01	c.971delC	p.Ser324fs	971/1203	971/1203	324/400
								...

## Sheet: Table S8
Tablle S8: Call and Coverage of shared SNPs of the First Pandemic clade (according to Keller et al. 2019, Table S11) in EDI064. Positions conflicting with EDI001 are highlighted in yellow.
Position	Ref	EDI001	EDI064	DP
86824	A	G	G	1		Positions not covered	20
189912	A	G	G	2		Positions covered	25
260148	C	T	0	0		Positions conflicting with EDI001	2
271114	C	A	A	1
485976	C	T	T	1
557841	C	T	0	0
727741	G	A	0	0
779365	C	T	T	0
898980	A	T	0	0
1067966	C	A	A	1
1211729	A	C	C	1
1296743	C	T	T	2
1387701	C	T	0	0
1413031	C	A	0	0
1434752	C	A	A	1
1489055	C	T	C	1
1530658	C	A	0	0
1609461	T	C	C	2
1754708	C	T	T	1
1868678	G	T	0	0
1956162	T	C	N	2
2092152	C	T	0	0
2097520	G	T	T	1
2352174	T	G	T	1
2419529	G	A	0	0
2495165	C	A	0	0
2725715	C	T	0	0
2753572	A	T	0	0
2977542	C	A	0	0
3078807	C	A	0	0
3274298	A	T	0	0
3398153	G	A	A	2
3500922	T	G	G	1
3535148	G	T	T	1
3560088	G	A	A	1
3568597	C	T	T	1
3843195	C	A	0	0
3892488	C	T	0	0
4066494	C	T	T	1
4307755	G	A	A	3
4423366	G	A	0	0
4460688	C	T	N	2
4465967	C	A	0	0
4628496	C	A	A	1
4629169	G	A	A	2

## Sheet: Table S7
Table S7: Yersina pestis mapping statistics
Sample Name	Reference Sequence (Y. pestis CO92)	Seqs pre Adapter Clipping	Trimmed (%)	Seqs post Adapter Clipping and Merging	Average Length (bp)	Reads Mapped	Endogenous DNA (%)	Reads Mapped QF	Endogenous DNA Post (%)	Duplicated (%)	Aligned	Mean Coverage	≥ 1X Coverage (%)	≥ 2X Coverage (%)	≥ 3X Coverage (%)	Mean GC (%)
EDI064_fullUDG_capture	Chromosome	23630806	97.8	6858622	41.5	182489	2.66	172344	2.51	62.8725	63987	0.5676	35.2142	13.1585	5.03641	46.3375
EDI064_nonUDG_shotgun	Chromosome	913826520	98.0462	595682639	40.5385	135915	0.02	60383	0.01	10.2413	54199	0.4302	33.0165	7.53265	1.4417	47.5285
EDI064_nonUDG_shotgun_rescaled_remapped	Chromosome			54199	40	53308	98.36	47648	87.91	0
EDI064_merged	Chromosome										111635	0.9451	53.5482	24.0592	9.94499	46.6871
EDI064_fullUDG_capture	Plasmids (multi-reference alignment)	23630806	97.8	6858622	41.5	16988	>0.01	16262	>0.01	65.0105	5690	1.3604	44.3129	24.0934	14.5866	46.4564
EDI064_nonUDG_shotgun	Plasmids (multi-reference alignment)	913826520	98.0462	595682639	40.5385	10192	>0.01	10192	>0.01	15.5028	6764	1.4448	49.4955	22.7024	11.3549	46.4526
EDI064_nonUDG_shotgun_rescaled_remapped	Plasmids (multi-reference alignment)			6764	40	6705	99.13	6185	91.44	0
EDI064_merged	Plasmids (multi-reference alignment)										11875	2.6754	65.9655	41.4996	26.6507	45.8685
EDI064_merged	pCD1 (multi-reference alignment)										4534	2.5857	79.05	60.28	41.52	43.85
EDI064_merged	pMT1 (multi-reference alignment)										2941	1.187	55.01	23.97	10.54	47.93
EDI064_merged	pPCP1 (multi-reference alignment)										4400	18.2299	79.9	79.62	79.22	43.63

## Sheet: Table S9
Table S9: Call and Coverage of diagnostic SNPs within the First Pandemic clade (according to Keller et al. 2019, Table S10) in EDI064. The diagnostic SNP of EDI001 is highlighted in yellow.
Position	Genome	Ref	SNP	EDI064	DP		not covered	20
3750736	AE, DIT, LSD001.A, LSD023.A, LVC*, PET, UNT, VAL, WAG*	G	A	G	3		covered	24
3179828	AE, DIT, UNT	C	A	C	1		conflicting with EDI001	0
481144	LSD001.A, LSD023.A, LVC	C	T	C	1
712800	LSD001.A*, LSD023.A, LVC	C	A	C	3		*Coverage less than 3-fold.
1490914	LSD001.A, LSD023.A, LVC	C	A	C	2
1769827	LSD001.A, LSD023.A*, LVC*	T	G	0	0
1957012	LSD001.A, LSD023.A, LVC*	G	T	G	1
2737457	LSD001.A, LSD023.A, LVC	C	T	C	1
2924618	LSD001.A, LSD023.A, LVC	G	A	G	2
3024601	LSD001.A*, LSD023.A, LVC	G	T	0	0
3665838	LSD001.A, LSD023.A, LVC	T	C	0	0
4416487	LSD001.A, LSD023.A, LVC	G	T	0	0
4563794	LSD001.A, LSD023.A, LVC	G	A	0	0
4633424	LSD001.A, LSD023.A, LVC	G	A	0	0
1806544	LSD001.A, LSD023.A*	A	C	A	1
2715042	LSD001.A, LSD023.A	C	T	C	2
2801707	EDI	G	A	A	1
463390	LSD001.A	C	T	0	0
867563	LSD001.A	G	A	0	0
2103712	LSD001.A	T	G	T	1
2272078	LSD001.A	G	T	0	0
3111587	LSD001.A	C	T	C	3
3228793	LSD001.A	A	T	A	1
3295569	LSD001.A	G	T	G	1
3996401	LSD001.A	C	A	0	0
4066202	LSD001.A	G	A	0	0
82545	LSD023.A	T	G	T	2
881946	LSD023.A	G	A	G	2
996250	LSD023.A	G	A	0	0
1806674	LSD023.A	G	A	0	0
2283822	LSD023.A	C	T	0	0
2338880	LSD023.A	T	A	T	3
3657089	LSD023.A	A	C	A	1
2515458	LVC	C	T	C	1
1791420	PET	A	G	0	0
3921330	PET	C	T	C	2
1361842	VAL	C	T	0	0
2253178	VAL	C	A	C	1
2911604	VAL	A	G	0	0

## Sheet: Table S10
Table S10: Summary of human genetic analysis of the samples in this study. a) Authentication assessment; b) Mitochondrial and Y chromosome summary and c) Genetic sex estimation.
a)
Sample ID	Grave	Skeleton ID	Average genomic coverage	Average read length	mtDNA Contamination Estimate	X-based Contam*
						X-chr SNPs	with flanking	Method 1				Method 2
								MoM		ML		MoM		ML
EDI086	85	447.A	0.890988	44	0.0063	3818	34362	1.07% ± 2.77e-3		1.04% ± 1.82e-15		0.62% ± 3.80e-3		0.83% ± 2.16e-14
EDI064	85	447.B	0.614132	37	0.0047	1657	14913	0.59% ± 3.9e-3		0.91% ± 1.15e-14		0.31% ± 5.5e-3		0.62% ± 3e-15
* Output from the ANGSD implemented contamination estimate.
b)
Sample ID	Total mtDNA reads	Dup mtDNA reads	Unique mtDNA reads	%Dup mtDNA	Average length	mtDNA Cov (X)	Haplogroup	Quality	Y haplogroup
EDI086	110117	77625	32492	0.704932	60	117.661	H1a1	0.9505	R1b6-Z21/Z30
EDI064	164624	132576	32048	0.805326	50	96.7107	K1c2	0.9807	R1b-L11/L151
c)
Sample ID	Nseqs	NchrY+NchrX	NchrY	Ry	SE	95% CI MIN	95% CI MAX	Assignment	Morphological Sex Estimate
EDI086	58891034	1591355	133041	0.0836	0.0002	0.0832	0.084	XY	Male
EDI064	47315123	1211162	97685	0.0807	0.0002	0.0802	0.0811	XY	U

[truncated: 2 more sheets: Table S11, Table S12]
